# Supplementary material for: Whole Exome Sequencing Study Identifies Novel Rare Risk Variants for Habitual Coffee Consumption Involved in Olfactory Receptor and Hyperphagia
Source: Nutrients. 2022 Oct 16;14(20):4330. doi: 10.3390/nu14204330 (PMC9607528; doi:10.3390/nu14204330)
Supplement: Supplementary file 1 [file nutrients-14-04330-s001.zip › Table S1.xlsx]

## Sheet: Sheet1
Supplementary Table 1. The results of gene-based burden test by using SKAT R-package
Gene	P value	N.Marker.All	N.Marker.Test	FDR	Bonferroni adjusted P-value
OR2G2	1.39e-12	5	5	1.88e-09	1.88e-09
VEZT	5.98e-10	11	3	3.72e-07	3.72e-07
IRGC	3.07e-08	6	6	2.92e-05	2.92e-05
RNASE2	1.26e-07	2	2	4.85e-05	4.85e-05
MRPS6	2.16e-06	2	2	0.000312879	0.000312879
MFHAS1	3.15e-05	15	2	0.0129584	0.0129584
TRPM6	4.61e-05	8	8	0.02425	0.02425
ATG2B	0.000184712	17	17	0.035557	0.0711141
CHRD	0.000188287	9	3	0.116472	0.129729
TMEM191B	0.000749757	3	3	0.210682	0.210682
TRAIP	0.000338089	2	2	0.116472	0.232943
GIMAP1	0.000454949	2	2	0.210565	0.257501
CEBPE	0.000740367	3	3	0.0950138	0.285041
SNCAIP	0.000575761	12	6	0.310335	0.310335
SMIM25	0.00100463	2	2	0.286331	0.313444
TRIM32	0.000651342	5	5	0.171303	0.342606
VPS41	0.000744046	6	3	0.210565	0.42113
FEM1B	0.00107219	2	2	0.35056	0.443885
GRK1	0.00208902	5	3	0.455405	0.455405
SERPIND1	0.00178655	5	3	0.25101	0.502019
RILP	0.000692039	7	7	0.326141	0.505189
CCDC54	0.000804523	5	5	0.184772	0.554316
WFDC5	0.00183546	2	2	0.286331	0.572662
GLIPR1L2	0.000933633	5	5	0.29036	0.580719
PACRGL	0.0012563	8	7	0.481919	0.601766
KRTAP10-10	0.00423586	10	10	0.3071	0.6142
ANKRD30B	0.00379322	17	9	0.402355	0.660021
SP100	0.000844299	6	6	0.685571	0.685571
PARP16	0.00169353	3	3	0.35056	0.70112
GPR31	0.00111854	2	2	0.709152	0.709152
CFAP43	0.00161498	21	18	0.320716	0.747736
ACLY	0.00107593	9	8	0.326141	0.785431
ZNF532	0.00462477	13	7	0.402355	0.80471
ELMO1	0.00142745	4	4	0.269313	0.807939
WIZ	0.000865617	9	6	0.345285	0.824067
LRRC27	0.00184459	7	7	0.320716	0.854044
MAVS	0.00275752	7	7	0.286782	0.860347
EP300	0.00306772	14	9	0.287343	0.86203
MECOM	0.00135396	8	8	0.233219	0.932877
KIF11	0.00207808	3	3	0.320716	0.962149
THBS4	0.00184282	11	9	0.390721	0.993279
SFXN2	0.00309204	2	2	0.357904	1
CALML5	0.00496871	3	3	0.459763	1
ENTPD1	0.00686607	4	2	0.459763	1
ARHGAP19	0.00695107	4	4	0.459763	1
PRF1	0.00887137	8	8	0.513431	1
GLRX3	0.0118819	3	3	0.558039	1
PFKP	0.0120527	8	5	0.558039	1
FAM160B1	0.0139825	4	4	0.565506	1
ITIH5	0.0146567	17	14	0.565506	1
PKD2L1	0.0170396	10	5	0.606873	1
ABCC2	0.0212357	26	13	0.702294	1
CTNNA3	0.0252554	7	3	0.77955	1
VCL	0.0318116	7	3	0.8639	1
PRDX3	0.0320607	4	4	0.8639	1
PITRM1	0.0335857	23	17	0.8639	1
EIF5AL1	0.0358239	4	4	0.872973	1
BAG3	0.0449922	7	5	0.955685	1
ELOVL3	0.0452034	5	5	0.955685	1
NKX2-3	0.0454105	3	3	0.955685	1
FRA10AC1	0.0496193	2	2	0.96988	1
NFKB2	0.0505584	6	4	0.96988	1
AKR1C1	0.0578604	8	8	0.96988	1
SLC16A12	0.0689751	5	5	0.96988	1
GHITM	0.0704923	2	2	0.96988	1
OIT3	0.0734118	4	3	0.96988	1
VSIR	0.0761159	6	6	0.96988	1
ANKRD2	0.0776058	5	5	0.96988	1
LARP4B	0.0869782	8	8	0.96988	1
ARMC4	0.0895055	12	7	0.96988	1
FZD8	0.0897329	3	3	0.96988	1
PHYH	0.0901049	7	3	0.96988	1
C10orf105	0.0919327	2	2	0.96988	1
AKR1C3	0.0923791	8	8	0.96988	1
MYPN	0.0929368	14	8	0.96988	1
ENTPD7	0.0950081	4	2	0.96988	1
FRMPD2	0.0988836	17	9	0.96988	1
SLC39A12	0.100738	10	8	0.96988	1
NOC3L	0.101354	11	6	0.96988	1
BMS1	0.102373	11	7	0.96988	1
SH3PXD2A	0.103896	10	4	0.96988	1
PDSS1	0.105707	3	3	0.96988	1
ZSWIM8	0.106164	6	4	0.96988	1
STOX1	0.106953	12	12	0.96988	1
LIPF	0.108545	4	4	0.96988	1
HSPA12A	0.110401	4	4	0.96988	1
PI4K2A	0.110599	6	6	0.96988	1
AKR1E2	0.113179	5	2	0.96988	1
ZNF365	0.115282	3	3	0.96988	1
LZTS2	0.116709	9	9	0.96988	1
ASAH2B	0.120237	3	3	0.96988	1
TDRD1	0.122997	8	4	0.96988	1
ZEB1	0.12517	5	5	0.96988	1
AIFM2	0.126171	8	7	0.96988	1
RTKN2	0.12622	6	4	0.96988	1
SEC31B	0.126529	25	18	0.96988	1
VPS26A	0.127189	5	5	0.96988	1
ANXA11	0.133279	10	9	0.96988	1
ZNF511	0.135274	2	2	0.96988	1
OGA	0.135446	5	3	0.96988	1
VWA2	0.140727	15	14	0.96988	1
SVIL	0.143191	24	18	0.96988	1
RASSF4	0.144519	5	4	0.96988	1
SEMA4G	0.146385	11	11	0.96988	1
NDST2	0.14949	11	10	0.96988	1
PTER	0.149702	3	3	0.96988	1
NSUN6	0.15323	5	2	0.96988	1
ANKRD16	0.154699	7	7	0.96988	1
BMPR1A	0.156555	2	2	0.96988	1
VAX1	0.15696	3	3	0.96988	1
SORCS1	0.15943	10	8	0.96988	1
ANK3	0.162276	29	21	0.96988	1
CPXM2	0.16446	13	13	0.96988	1
SEC23IP	0.164523	7	7	0.96988	1
BTBD16	0.171685	12	11	0.96988	1
IFIT2	0.177565	9	9	0.96988	1
JAKMIP3	0.180489	10	6	0.96988	1
ATAD1	0.180715	2	2	0.96988	1
PSD	0.181214	7	4	0.96988	1
ITGB1	0.182626	2	2	0.96988	1
CEP55	0.186674	8	4	0.96988	1
CDHR1	0.19104	12	5	0.96988	1
ARMS2	0.198284	3	3	0.96988	1
FGF8	0.202743	2	2	0.96988	1
CRTAC1	0.203592	13	5	0.96988	1
LIPA	0.204157	4	2	0.96988	1
C10orf53	0.206611	3	3	0.96988	1
TASOR2	0.207045	30	23	0.96988	1
CASP7	0.211203	11	8	0.96988	1
C10orf88	0.215	3	2	0.96988	1
ARHGAP21	0.215843	16	12	0.96988	1
CHAT	0.21997	15	11	0.96988	1
SLC35G1	0.223556	7	7	0.96988	1
HTRA1	0.224282	4	4	0.96988	1
SEC24C	0.228019	13	7	0.96988	1
LOXL4	0.231433	8	5	0.96988	1
CSTF2T	0.232884	4	4	0.96988	1
PGBD3	0.239783	8	8	0.96988	1
EPC1	0.243728	4	4	0.96988	1
ALDH18A1	0.244291	7	2	0.96988	1
CFAP70	0.245627	6	5	0.96988	1
NET1	0.250464	6	6	0.96988	1
LIPK	0.253858	8	5	0.96988	1
CYP2C19	0.254616	13	13	0.96988	1
SPRN	0.256337	3	3	0.96988	1
PARG	0.257064	10	9	0.96988	1
TRIM8	0.259268	4	4	0.96988	1
AS3MT	0.259745	4	4	0.96988	1
RGR	0.259754	7	6	0.96988	1
PPRC1	0.260986	21	7	0.96988	1
NCOA4	0.261042	7	6	0.96988	1
OGDHL	0.265152	12	8	0.96988	1
PITX3	0.266455	2	2	0.96988	1
FAM241B	0.267611	3	3	0.96988	1
ITGA8	0.268059	10	9	0.96988	1
ASAH2	0.268134	6	4	0.96988	1
PGAM1	0.269054	3	3	0.96988	1
SORBS1	0.273446	14	4	0.96988	1
DNMBP	0.278198	17	11	0.96988	1
PDCD11	0.27936	30	15	0.96988	1
WASHC2C	0.279689	17	10	0.96988	1
CCSER2	0.28072	8	7	0.96988	1
FAM171A1	0.28087	12	3	0.96988	1
WDFY4	0.288035	33	29	0.96988	1
PTF1A	0.289269	4	4	0.96988	1
JMJD1C	0.295331	24	8	0.96988	1
MTG1	0.295617	8	7	0.96988	1
JCAD	0.298086	15	8	0.96988	1
DOCK1	0.301377	14	9	0.96988	1
TUBGCP2	0.303306	10	9	0.96988	1
HERC4	0.303686	5	5	0.96988	1
GTPBP4	0.314443	8	5	0.96988	1
TFAM	0.315026	4	4	0.96988	1
GDF2	0.31543	3	3	0.96988	1
ABI1	0.316496	2	2	0.96988	1
TMEM236	0.318639	12	12	0.96988	1
PLEKHA1	0.319615	6	6	0.96988	1
UCN3	0.329133	2	2	0.96988	1
KAT6B	0.331356	12	8	0.96988	1
PRKCQ	0.331423	5	5	0.96988	1
A1CF	0.332538	2	2	0.96988	1
RRP12	0.333936	11	11	0.96988	1
COX15	0.335804	4	4	0.96988	1
PTPRE	0.337677	3	2	0.96988	1
GFRA1	0.338163	4	2	0.96988	1
C10orf71	0.338987	23	18	0.96988	1
C10orf62	0.342698	2	2	0.96988	1
CYP2C9	0.343816	9	7	0.96988	1
INPP5A	0.344625	3	2	0.96988	1
RBM20	0.346441	11	11	0.96988	1
TACC2	0.348072	42	29	0.96988	1
CYP2C8	0.348874	8	5	0.96988	1
GOT1	0.352655	2	2	0.96988	1
DNAJC1	0.352891	7	5	0.96988	1
ARMC3	0.353279	8	5	0.96988	1
NT5C2	0.354042	3	2	0.96988	1
GPAM	0.354895	6	6	0.96988	1
NPS	0.356296	2	2	0.96988	1
DNTT	0.361731	7	5	0.96988	1
GJD4	0.364811	9	9	0.96988	1
GAD2	0.36595	7	7	0.96988	1
AKR1C2	0.367717	5	5	0.96988	1
WAPL	0.37464	7	6	0.96988	1
MALRD1	0.377219	39	26	0.96988	1
ANKRD30A	0.378536	24	20	0.96988	1
KLLN	0.37948	5	5	0.96988	1
ZCCHC24	0.379611	2	2	0.96988	1
BEND7	0.381648	3	3	0.96988	1
UPF2	0.383727	6	6	0.96988	1
NUTM2B	0.384012	11	11	0.96988	1
CHUK	0.384543	3	2	0.96988	1
FRMD4A	0.384941	5	3	0.96988	1
IFIT3	0.386414	5	4	0.96988	1
C10orf90	0.387714	12	12	0.96988	1
ZFAND4	0.387943	11	6	0.96988	1
PROSER2	0.391055	16	16	0.96988	1
UTF1	0.392284	4	4	0.96988	1
SFTPA2	0.394485	9	5	0.96988	1
AFAP1L2	0.396635	12	12	0.96988	1
ABLIM1	0.397659	5	4	0.96988	1
CACNB2	0.397685	10	10	0.96988	1
INPP5F	0.399245	10	10	0.96988	1
PCDH15	0.400474	29	12	0.96988	1
AGAP4	0.402424	17	12	0.96988	1
PNLIPRP3	0.404631	4	3	0.96988	1
P4HA1	0.405505	2	2	0.96988	1
AVPI1	0.405789	3	3	0.96988	1
NUTM2A	0.405889	7	7	0.96988	1
MPP7	0.4085	3	3	0.96988	1
TCTN3	0.409348	8	6	0.96988	1
BCCIP	0.410566	3	2	0.96988	1
TAF5	0.412466	4	4	0.96988	1
SLC16A9	0.417053	4	4	0.96988	1
IL15RA	0.419496	8	6	0.96988	1
DDX50	0.419999	6	6	0.96988	1
TACR2	0.42271	7	7	0.96988	1
PLAU	0.424339	8	7	0.96988	1
WASHC2A	0.424817	18	11	0.96988	1
HPSE2	0.432562	6	3	0.96988	1
CYP26C1	0.434047	8	2	0.96988	1
RHOBTB1	0.434087	3	2	0.96988	1
ADARB2	0.436894	8	8	0.96988	1
DNAJB12	0.437996	3	3	0.96988	1
STAMBPL1	0.438412	6	6	0.96988	1
MXI1	0.439666	3	2	0.96988	1
AGAP11	0.439833	9	9	0.96988	1
TRDMT1	0.445283	4	2	0.96988	1
NPY4R	0.448518	3	2	0.96988	1
KAZALD1	0.448884	5	5	0.96988	1
STK32C	0.451268	5	3	0.96988	1
NUDT13	0.451399	6	6	0.96988	1
FGFBP3	0.452089	8	7	0.96988	1
PRAP1	0.453753	2	2	0.96988	1
LCOR	0.456405	13	12	0.96988	1
OPN4	0.456519	8	5	0.96988	1
BICC1	0.457739	8	5	0.96988	1
FOXI2	0.458755	2	2	0.96988	1
EIF3A	0.46282	7	3	0.974025	1
ARID5B	0.46536	5	5	0.97494	1
SFTPA1	0.471126	10	3	0.974958	1
COL17A1	0.473415	20	14	0.974958	1
CYP17A1	0.47519	2	2	0.974958	1
CCDC7	0.475648	14	12	0.974958	1
ACSL5	0.475897	2	2	0.974958	1
NRAP	0.481108	28	28	0.977565	1
NEBL	0.482611	12	5	0.977565	1
ADAM12	0.483923	9	3	0.977565	1
PRXL2A	0.492336	2	2	0.977565	1
PRKG1	0.494651	4	4	0.977565	1
MKI67	0.496645	67	53	0.977565	1
NRP1	0.496691	9	6	0.977565	1
PDCD4	0.497181	7	7	0.977565	1
ADAMTS14	0.499176	22	21	0.977565	1
XPNPEP1	0.504089	2	2	0.977565	1
ARHGAP12	0.506494	3	2	0.977565	1
RAB11FIP2	0.512336	5	4	0.977565	1
SYCE1	0.512818	5	5	0.977565	1
LIPJ	0.513005	4	4	0.977565	1
CTBP2	0.513414	16	14	0.977565	1
UNC5B	0.515102	13	3	0.977565	1
ECHDC3	0.521803	2	2	0.977565	1
ANXA7	0.521883	6	6	0.977565	1
MEIG1	0.522287	2	2	0.977565	1
FAM25A	0.524625	2	2	0.977565	1
CPEB3	0.525665	6	6	0.977565	1
C10orf82	0.527191	3	3	0.977565	1
RBP4	0.531758	2	2	0.977565	1
RPP38	0.533358	6	6	0.977565	1
CYP2C18	0.53464	8	7	0.977565	1
TET1	0.53734	20	4	0.977565	1
CWF19L1	0.540097	2	2	0.977565	1
ADAM8	0.540433	15	13	0.977565	1
ZWINT	0.541992	3	3	0.977565	1
ANXA8	0.542369	3	2	0.977565	1
H2AFY2	0.542623	4	4	0.977565	1
C10orf99	0.546552	2	2	0.980828	1
ZNF37A	0.556379	8	6	0.989475	1
HSPA14	0.561907	2	2	0.989475	1
HABP2	0.565503	13	2	0.989475	1
IDE	0.573408	3	3	0.989475	1
FRG2B	0.573541	8	8	0.989475	1
EGR2	0.580459	2	2	0.989475	1
IFIT1B	0.580671	4	4	0.989475	1
TNKS2	0.581495	6	3	0.989475	1
USP54	0.582493	15	11	0.989475	1
TWNK	0.586502	5	5	0.989475	1
IFIT1	0.587478	6	6	0.989475	1
PCGF6	0.589047	2	2	0.989475	1
DIP2C	0.590571	2	2	0.989475	1
CELF2	0.594581	5	4	0.989475	1
MSRB2	0.597824	3	3	0.989475	1
CALHM2	0.600729	4	3	0.989475	1
SYNPO2L	0.60222	9	5	0.989475	1
HELLS	0.606149	4	2	0.989475	1
ACSM6	0.608312	4	4	0.989475	1
PRTFDC1	0.608815	5	2	0.989475	1
VIM	0.61023	2	2	0.989475	1
PAOX	0.613153	7	6	0.989475	1
CUEDC2	0.615622	3	3	0.989475	1
DPCD	0.621152	3	3	0.989475	1
GPRIN2	0.622786	11	3	0.989475	1
LYZL2	0.624717	4	4	0.989475	1
BLNK	0.628777	6	5	0.989475	1
SPOCK2	0.630868	10	4	0.989475	1
KIAA1217	0.632269	19	17	0.989475	1
PARD3	0.632816	6	2	0.989475	1
RNLS	0.632951	3	3	0.989475	1
HACD1	0.633039	2	2	0.989475	1
CFAP58	0.638038	10	9	0.989475	1
AGAP6	0.640463	14	12	0.989475	1
CYP2E1	0.647966	4	4	0.989475	1
ZNF239	0.648135	7	7	0.989475	1
ZFYVE27	0.651076	4	4	0.989475	1
PLXDC2	0.651079	4	4	0.989475	1
DHTKD1	0.651749	8	5	0.989475	1
PSAP	0.652635	4	3	0.989475	1
SH2D4B	0.654462	2	2	0.989475	1
TBATA	0.657008	6	3	0.989475	1
NRBF2	0.657868	3	3	0.989475	1
INA	0.660641	4	4	0.989475	1
DYDC2	0.662087	3	3	0.989475	1
RPEL1	0.662796	3	3	0.989475	1
ZNF33A	0.66334	12	12	0.989475	1
PDZD7	0.664821	11	5	0.989475	1
PWWP2B	0.665886	10	10	0.989475	1
FBH1	0.670348	2	2	0.989475	1
ZNF33B	0.672744	10	2	0.989475	1
SGPL1	0.676034	5	3	0.989475	1
ZNF438	0.680919	8	8	0.989475	1
SFR1	0.682191	2	2	0.989475	1
WDR11	0.685101	12	6	0.989475	1
HMX2	0.685889	3	3	0.989475	1
DUSP13	0.687897	9	9	0.989475	1
MYO3A	0.691364	16	10	0.989475	1
FBXW4	0.693695	6	6	0.989475	1
CALY	0.69538	4	4	0.989475	1
NPFFR1	0.695474	9	9	0.989475	1
HKDC1	0.702134	13	4	0.989475	1
MYOF	0.702734	24	16	0.989475	1
SLC29A3	0.70431	10	10	0.989475	1
ADD3	0.70967	9	2	0.989475	1
FUT11	0.710616	10	3	0.989475	1
PLPP4	0.713425	2	2	0.989475	1
CALHM1	0.71544	9	6	0.989475	1
NHLRC2	0.715925	6	6	0.989475	1
FANK1	0.717844	11	8	0.989475	1
C10orf95	0.719198	4	4	0.989475	1
ENO4	0.720279	6	3	0.989475	1
CYP26A1	0.722581	2	2	0.989475	1
MSS51	0.727529	7	5	0.989475	1
MRPS16	0.728411	2	2	0.989475	1
CHST3	0.728497	3	3	0.989475	1
MMP21	0.729083	9	8	0.989475	1
PDE6C	0.739709	7	7	0.989475	1
SHLD2	0.740052	4	4	0.989475	1
TUBB8	0.741679	8	8	0.989475	1
RUFY2	0.743155	3	2	0.989475	1
C10orf142	0.74354	3	3	0.989475	1
NSMCE4A	0.747782	4	2	0.989475	1
TECTB	0.750605	4	2	0.989475	1
MASTL	0.750667	11	6	0.989475	1
THNSL1	0.750793	6	6	0.989475	1
DPYSL4	0.752103	4	4	0.989475	1
HK1	0.752694	4	3	0.989475	1
SUPV3L1	0.75598	7	3	0.989475	1
LDB3	0.759616	11	10	0.989475	1
MYOZ1	0.759639	3	3	0.989475	1
RET	0.764632	7	2	0.989475	1
DCLRE1C	0.764757	5	2	0.989475	1
LYZL1	0.76697	4	4	0.989475	1
ZNF248	0.76759	6	6	0.989475	1
IDI1	0.767808	4	4	0.989475	1
LIPN	0.770788	7	3	0.989475	1
MMRN2	0.771147	7	7	0.989475	1
IDI2	0.771197	2	2	0.989475	1
VENTX	0.771466	6	6	0.989475	1
UROS	0.771738	3	3	0.989475	1
NANOS1	0.776956	3	2	0.989475	1
CC2D2B	0.778981	12	12	0.989475	1
EXOSC1	0.779626	2	2	0.989475	1
UBTD1	0.783672	3	3	0.989475	1
AKR1C4	0.785898	3	3	0.989475	1
SIRT1	0.788514	8	8	0.989475	1
FAM53B	0.793111	5	2	0.989475	1
OPALIN	0.793429	5	5	0.989475	1
MARCHF8	0.794018	9	5	0.989475	1
PDZD8	0.794762	9	3	0.989475	1
KIF20B	0.796047	24	24	0.989475	1
NRG3	0.797565	7	5	0.989475	1
SORCS3	0.798897	13	6	0.989475	1
NUDT5	0.798936	2	2	0.989475	1
PNLIPRP1	0.799274	7	4	0.989475	1
ATE1	0.811992	5	5	0.992866	1
TMEM273	0.813129	3	3	0.992866	1
MFSD13A	0.813276	3	3	0.992866	1
C10orf120	0.813421	4	4	0.992866	1
POLL	0.820225	6	6	0.992866	1
SLF2	0.822141	6	6	0.992866	1
CNNM2	0.823958	3	3	0.992866	1
FAS	0.825921	2	2	0.992866	1
DMBT1	0.828127	34	21	0.992866	1
GRID1	0.832018	7	7	0.992866	1
CUBN	0.833885	56	47	0.992866	1
STN1	0.837184	2	2	0.992866	1
SLIT1	0.83759	3	3	0.992866	1
TAF3	0.838236	8	8	0.992866	1
PBLD	0.840074	5	3	0.992866	1
AGAP5	0.840627	5	2	0.992866	1
CDH23	0.844066	52	42	0.992866	1
CFAP46	0.844603	59	44	0.992866	1
IFIT5	0.847331	3	3	0.992866	1
ADRB1	0.850318	4	4	0.992866	1
HOGA1	0.853041	4	4	0.992866	1
RBP3	0.853153	11	6	0.992866	1
PAPSS2	0.854948	8	5	0.992866	1
GSTO1	0.855201	4	4	0.992866	1
NODAL	0.85674	3	3	0.992866	1
OTUD1	0.858221	3	2	0.992866	1
LRRC18	0.860404	3	3	0.992866	1
HPS1	0.86235	17	16	0.992866	1
SFRP5	0.865952	6	5	0.992866	1
MTRNR2L5	0.867556	2	2	0.992866	1
COL13A1	0.86849	7	7	0.992866	1
SKIDA1	0.880331	18	18	0.995394	1
TUBAL3	0.881506	13	10	0.995394	1
ERCC6	0.885786	25	20	0.995394	1
FFAR4	0.886917	3	3	0.995394	1
ARHGAP22	0.890056	13	10	0.995394	1
DDX21	0.890368	4	2	0.995394	1
HTR7	0.89295	3	3	0.995394	1
ATRNL1	0.899995	9	5	0.995394	1
CALHM3	0.903733	5	5	0.995394	1
NMT2	0.905286	4	3	0.995394	1
R3HCC1L	0.905389	12	6	0.995394	1
TSPAN15	0.908473	4	4	0.995394	1
NEURL1	0.909056	6	6	0.995394	1
SLK	0.911874	11	11	0.995394	1
ARMH3	0.912625	3	3	0.995394	1
EXOC6	0.912783	11	10	0.995394	1
ZNF518A	0.913212	10	10	0.995394	1
USP6NL	0.919313	10	10	0.995394	1
ITIH2	0.919691	13	13	0.995394	1
PLCE1	0.920575	19	14	0.995394	1
PRLHR	0.920989	3	3	0.995394	1
ANTXRL	0.924317	15	3	0.995394	1
DUPD1	0.924451	3	3	0.995394	1
BTAF1	0.926989	7	6	0.995394	1
ANKRD26	0.927639	14	6	0.995394	1
CLRN3	0.930847	4	4	0.995394	1
PALD1	0.93684	18	18	0.995394	1
TM9SF3	0.937937	7	6	0.995394	1
PIK3AP1	0.940799	9	6	0.995394	1
BAMBI	0.943039	2	2	0.995394	1
MLLT10	0.943445	8	6	0.995394	1
TRUB1	0.946363	3	3	0.995394	1
KNDC1	0.9474	26	25	0.995394	1
KCNK18	0.949689	3	3	0.995394	1
GPR158	0.951611	5	5	0.995394	1
BTRC	0.957286	5	2	0.995394	1
BNIP3	0.959738	3	3	0.995394	1
LIPM	0.961587	4	4	0.995394	1
DNA2	0.963351	8	8	0.995394	1
TLL2	0.964856	13	5	0.995394	1
FAM13C	0.96486	6	5	0.995394	1
ZNF503	0.965664	8	8	0.995394	1
APBB1IP	0.970873	7	4	0.995394	1
TCERG1L	0.971344	14	8	0.995394	1
DLG5	0.974556	22	8	0.995394	1
GATA3	0.976629	2	2	0.995394	1
DNAJC9	0.980049	2	2	0.995394	1
SYT15	0.981136	8	6	0.995394	1
NEUROG3	0.982565	3	3	0.995394	1
MBL2	0.984013	2	2	0.995394	1
FRAT2	0.987735	5	5	0.995394	1
SFMBT2	0.98804	8	6	0.995394	1
AP3M1	0.988256	2	2	0.995394	1
MMS19	0.988822	11	5	0.995394	1
MCM10	0.991249	10	5	0.995394	1
CCDC6	0.993429	5	5	0.995394	1
ABRAXAS2	0.993852	2	2	0.995394	1
DUSP5	0.995394	4	2	0.995394	1
OR10W1	0.00152683	6	6	0.743035	1
SPON1	0.0025081	5	2	0.743035	1
TMEM123	0.00286261	5	4	0.743035	1
GRIK4	0.00435991	8	6	0.743035	1
USP28	0.00450619	12	9	0.743035	1
KLHL35	0.00561727	12	12	0.743035	1
RASSF7	0.00678116	12	8	0.743035	1
OSBPL5	0.00709961	8	6	0.743035	1
RASGRP2	0.00788598	3	3	0.743035	1
FERMT3	0.0099234	6	6	0.814543	1
DDX10	0.0112981	10	7	0.814543	1
NFRKB	0.0122612	7	6	0.814543	1
OR5W2	0.0153835	9	9	0.814543	1
SYT9	0.0168026	4	3	0.814543	1
SLC6A5	0.0169037	11	7	0.814543	1
POLD3	0.0170772	4	2	0.814543	1
ACCSL	0.017788	5	3	0.814543	1
NPAS4	0.0180491	7	7	0.814543	1
OR4A5	0.0189982	15	15	0.814543	1
PPP1R32	0.0194643	14	3	0.814543	1
TBCEL	0.0201715	4	2	0.814543	1
OR5M3	0.0219713	9	6	0.846894	1
NTM	0.0246395	5	4	0.85671	1
SLC22A8	0.0255407	4	4	0.85671	1
NAT10	0.0255662	14	14	0.85671	1
PAMR1	0.0275572	8	5	0.85671	1
TUT1	0.0282978	5	5	0.85671	1
NUMA1	0.0314337	32	20	0.85671	1
TAF10	0.0324354	3	3	0.85671	1
OR5T3	0.0337037	5	5	0.85671	1
HEPHL1	0.0338923	14	12	0.85671	1
APLP2	0.0347804	4	2	0.85671	1
UPK2	0.0350258	4	4	0.85671	1
KCNJ11	0.0350643	7	7	0.85671	1
C11orf86	0.0358301	3	3	0.85671	1
VSIG10L2	0.0363698	19	17	0.85671	1
PANX3	0.0383364	4	2	0.878629	1
VSTM5	0.0418468	5	3	0.933844	1
OR51Q1	0.0440883	14	11	0.954316	1
TRAF6	0.0479829	2	2	0.954316	1
KIAA1549L	0.051011	13	8	0.954316	1
FAM76B	0.0514504	3	3	0.954316	1
GATD1	0.0524817	3	3	0.954316	1
RAB38	0.0536548	4	4	0.954316	1
FCHSD2	0.05439	4	4	0.954316	1
SYT8	0.0561115	11	6	0.954316	1
PLEKHB1	0.0571117	3	2	0.954316	1
CHID1	0.0578352	4	2	0.954316	1
BRMS1	0.0589564	3	3	0.954316	1
SLC22A18	0.0596711	14	9	0.954316	1
ADAMTS8	0.0604061	9	5	0.954316	1
MYBPC3	0.0606289	21	10	0.954316	1
MACROD1	0.061034	4	3	0.954316	1
RBM14	0.06468	3	3	0.954316	1
SART1	0.0650364	5	3	0.954316	1
HPS5	0.0656228	14	10	0.954316	1
JAM3	0.0702589	3	3	0.954316	1
OR51E2	0.072715	4	4	0.954316	1
OR5B12	0.0731004	9	9	0.954316	1
PRDM11	0.0732308	8	8	0.954316	1
USH1C	0.0750626	12	9	0.954316	1
AGBL2	0.0752451	5	5	0.954316	1
CPT1A	0.0777341	6	6	0.954316	1
HARBI1	0.0780759	4	4	0.954316	1
NUP98	0.078394	14	13	0.954316	1
THAP12	0.0800082	8	8	0.954316	1
PLEKHA7	0.0807032	9	5	0.954316	1
KMT5B	0.0812224	7	7	0.954316	1
NCAM1	0.0814156	9	9	0.954316	1
CATSPERZ	0.0820136	3	3	0.954316	1
MRGPRX4	0.0835088	7	6	0.954316	1
OR4A47	0.0840483	10	10	0.954316	1
OR51B6	0.0855562	15	15	0.954316	1
ACY3	0.0872043	6	6	0.954316	1
PITPNM1	0.0883097	12	10	0.954316	1
OR56A3	0.0899334	4	4	0.954316	1
TYR	0.0902263	9	9	0.954316	1
PSMD13	0.0910515	4	3	0.954316	1
C11orf54	0.0922914	3	3	0.954316	1
TESMIN	0.0926222	7	7	0.954316	1
APIP	0.0947746	5	5	0.954316	1
TMEM218	0.0954747	3	3	0.954316	1
NELL1	0.0956703	14	14	0.954316	1
MRGPRF	0.0981976	5	2	0.954316	1
KBTBD4	0.102917	4	4	0.954316	1
OR5L1	0.104126	2	2	0.954316	1
CDHR5	0.107619	20	7	0.954316	1
C11orf65	0.109652	4	4	0.954316	1
COPB1	0.109828	5	2	0.954316	1
MYO7A	0.110816	28	26	0.954316	1
PGGHG	0.11104	12	12	0.954316	1
PIWIL4	0.111814	9	4	0.954316	1
KRTAP5-4	0.112403	5	3	0.954316	1
CD81	0.112906	3	2	0.954316	1
MRE11	0.114181	5	5	0.954316	1
CCDC84	0.115214	3	3	0.954316	1
MRPL21	0.115268	3	2	0.954316	1
RHOG	0.115759	2	2	0.954316	1
ANKRD13D	0.117377	2	2	0.954316	1
OR4C16	0.119097	16	16	0.954316	1
KRTAP5-9	0.119346	5	5	0.954316	1
UBTFL1	0.120071	2	2	0.954316	1
HBD	0.120093	2	2	0.954316	1
MFRP	0.121297	9	5	0.954316	1
ZFP91	0.122902	4	4	0.954316	1
CAPN5	0.123354	7	2	0.954316	1
KDM4E	0.125287	13	5	0.954316	1
TM7SF2	0.125508	10	10	0.954316	1
UNC93B1	0.127318	14	14	0.954316	1
TMEM126B	0.127462	2	2	0.954316	1
EHD1	0.127682	2	2	0.954316	1
GVQW3	0.129163	2	2	0.954316	1
SLC22A10	0.129336	11	11	0.954316	1
OR51M1	0.130404	15	13	0.954316	1
SLC3A2	0.132022	7	7	0.954316	1
TNKS1BP1	0.132391	27	18	0.954316	1
OR4B1	0.132575	6	6	0.954316	1
VWCE	0.134681	9	8	0.954316	1
MED19	0.13585	2	2	0.954316	1
ZNF195	0.136391	2	2	0.954316	1
DPP3	0.138543	11	11	0.954316	1
ZDHHC24	0.138798	3	3	0.954316	1
UCP3	0.141537	5	5	0.954316	1
OR5F1	0.141551	9	9	0.954316	1
CARNS1	0.141601	10	10	0.954316	1
CTSF	0.141797	4	4	0.954316	1
PUS3	0.146874	7	7	0.959029	1
CLP1	0.147237	2	2	0.959029	1
OR4D10	0.148212	4	4	0.959029	1
AIP	0.148694	5	4	0.959029	1
NAALADL1	0.152295	9	9	0.959029	1
CCDC86	0.153399	4	4	0.959029	1
HYOU1	0.154451	8	2	0.959029	1
ZNF214	0.156488	10	10	0.959029	1
TH	0.156645	7	7	0.959029	1
SLC37A4	0.156651	8	7	0.959029	1
ATG16L2	0.157784	5	4	0.959029	1
TMEM135	0.157874	5	5	0.959029	1
GLYAT	0.161844	7	7	0.959029	1
MYOD1	0.163939	5	5	0.959029	1
SCGB1D1	0.164589	6	6	0.959029	1
ABTB2	0.16461	5	5	0.959029	1
PDE3B	0.166248	7	6	0.959029	1
OR10A6	0.16625	8	8	0.959029	1
OR5J2	0.167754	5	5	0.959029	1
OR4A15	0.16793	7	7	0.959029	1
OR1S1	0.168105	14	14	0.959029	1
OR52W1	0.172186	2	2	0.959029	1
OR5M9	0.172641	7	7	0.959029	1
LRP4	0.17382	19	14	0.959029	1
OR8J1	0.175434	8	8	0.959029	1
TMEM126A	0.175942	4	4	0.959029	1
UBQLNL	0.178451	15	6	0.959029	1
OR52D1	0.17998	6	3	0.959029	1
TRIM49	0.180014	6	6	0.959029	1
BIRC2	0.181174	5	5	0.959029	1
CHRDL2	0.181295	4	4	0.959029	1
RPUSD4	0.181338	6	6	0.959029	1
RAG1	0.181729	9	9	0.959029	1
ZNF705E	0.182615	10	10	0.959029	1
OR51A7	0.185893	4	3	0.959029	1
CREB3L1	0.186419	7	7	0.959029	1
ABCC8	0.186426	6	5	0.959029	1
PRDX5	0.187183	3	3	0.959029	1
MADD	0.187796	16	15	0.959029	1
OTOG	0.188116	61	57	0.959029	1
OR9G4	0.188865	7	7	0.959029	1
CCDC153	0.193713	6	5	0.967961	1
SLC35C1	0.194731	2	2	0.967961	1
TRIM64C	0.195917	5	5	0.967961	1
SORL1	0.196779	24	19	0.967961	1
TPH1	0.197231	6	6	0.967961	1
CTSD	0.197848	4	2	0.967961	1
IGHMBP2	0.198924	18	17	0.967961	1
PRRG4	0.200168	4	3	0.967961	1
PC	0.201478	7	7	0.967961	1
AQP11	0.202039	3	3	0.967961	1
OR2AT4	0.203729	4	4	0.968831	1
MYEOV	0.204506	10	10	0.968831	1
OR4A16	0.205904	14	14	0.968955	1
NDUFV1	0.209635	4	4	0.968955	1
SLC17A6	0.210264	2	2	0.968955	1
DDIAS	0.210332	9	9	0.968955	1
PCF11	0.212838	10	5	0.968955	1
OR10A3	0.213724	7	7	0.968955	1
ZNHIT2	0.215235	4	4	0.968955	1
MS4A6E	0.21944	4	3	0.968955	1
NCAPD3	0.219616	14	12	0.968955	1
TRIM49D1	0.21973	2	2	0.968955	1
ATG2A	0.220366	22	16	0.968955	1
GAB2	0.220369	3	3	0.968955	1
ZW10	0.221145	7	2	0.968955	1
UBE4A	0.222978	5	5	0.968955	1
OR52K2	0.224212	6	6	0.968955	1
ROM1	0.22485	10	10	0.968955	1
OR52E6	0.225026	11	2	0.968955	1
CLPB	0.225687	6	5	0.968955	1
PACSIN3	0.226242	5	2	0.968955	1
CSNK2A3	0.227936	5	5	0.971306	1
OLFML1	0.230752	12	7	0.973524	1
C2CD3	0.235622	30	18	0.973524	1
STX3	0.237484	2	2	0.973524	1
C1QTNF4	0.240542	4	4	0.973524	1
PHLDB1	0.241044	13	10	0.973524	1
SPINDOC	0.242613	3	3	0.973524	1
FAM168A	0.244104	2	2	0.973524	1
DEAF1	0.244606	6	6	0.973524	1
TMEM223	0.245426	4	4	0.973524	1
MUC5AC	0.245454	14	8	0.973524	1
APBB1	0.24576	9	8	0.973524	1
PATE4	0.247415	2	2	0.973524	1
SCYL1	0.248616	9	4	0.973524	1
LRFN4	0.249115	8	8	0.973524	1
ZBED5	0.252203	9	6	0.973524	1
NAP1L4	0.252502	4	2	0.973524	1
IGSF9B	0.253434	16	6	0.973524	1
SPTBN2	0.254936	16	16	0.973524	1
C11orf87	0.255901	2	2	0.973524	1
PTPRJ	0.257274	19	19	0.973524	1
RSF1	0.258688	15	15	0.973524	1
GLB1L2	0.25935	3	3	0.973524	1
C11orf95	0.260134	8	4	0.973524	1
OR4C6	0.260178	8	8	0.973524	1
ASCL3	0.260659	3	3	0.973524	1
MS4A12	0.261241	3	3	0.973524	1
B3GAT3	0.261624	3	3	0.973524	1
OR6M1	0.262432	5	5	0.973524	1
SLC39A13	0.263985	6	6	0.973524	1
KIF18A	0.264193	5	2	0.973524	1
OMP	0.265174	3	2	0.973524	1
ILK	0.266657	3	3	0.973524	1
TEX12	0.268148	2	2	0.973524	1
AKIP1	0.269463	4	4	0.973524	1
P4HA3	0.270572	8	2	0.973524	1
CARS	0.270837	6	6	0.973524	1
OR5AK2	0.273433	2	2	0.973524	1
OR52B4	0.273707	2	2	0.973524	1
NLRP10	0.2743	5	5	0.973524	1
POLA2	0.275236	4	2	0.973524	1
ACTN3	0.275526	13	13	0.973524	1
VPS11	0.280115	8	5	0.981917	1
AAMDC	0.280886	2	2	0.981917	1
TBC1D10C	0.282183	8	8	0.981917	1
TPP1	0.284071	4	4	0.981917	1
EHBP1L1	0.284538	15	8	0.981917	1
AMPD3	0.284849	11	5	0.981917	1
HEPN1	0.287696	2	2	0.982877	1
SIK3	0.29007	12	12	0.982877	1
MS4A4A	0.290729	7	7	0.982877	1
ANO1	0.292273	8	7	0.982877	1
OR4C15	0.293995	16	16	0.982877	1
RPS6KB2	0.296329	5	2	0.982877	1
BDNF	0.300561	4	4	0.982877	1
ZC3H12C	0.302576	7	3	0.982877	1
GDPD5	0.302625	6	6	0.982877	1
SLC22A24	0.30345	9	9	0.982877	1
PKNOX2	0.306168	2	2	0.982877	1
KMT2A	0.306445	15	13	0.982877	1
CYB5R2	0.306768	4	4	0.982877	1
GPR83	0.311655	5	5	0.982877	1
PELI3	0.311737	3	3	0.982877	1
DYNC2H1	0.312058	39	18	0.982877	1
ASCL2	0.313524	7	7	0.982877	1
OR52E4	0.314019	7	4	0.982877	1
TSKU	0.318006	9	4	0.982877	1
CEP295	0.319189	25	25	0.982877	1
TPCN2	0.319666	17	17	0.982877	1
ALKBH3	0.319947	5	5	0.982877	1
DRD2	0.320228	3	3	0.982877	1
MAPK8IP1	0.320812	6	6	0.982877	1
SLC22A12	0.321402	8	5	0.982877	1
TIRAP	0.325794	4	4	0.982877	1
SOX6	0.327371	2	2	0.982877	1
RCN1	0.328567	2	2	0.982877	1
AMOTL1	0.329238	7	5	0.982877	1
TMX2	0.329361	2	2	0.982877	1
OR56A4	0.32994	6	6	0.982877	1
CKAP5	0.331986	7	5	0.982877	1
RASSF10	0.333073	9	5	0.982877	1
UQCC3	0.333739	2	2	0.982877	1
TIGD3	0.335865	5	5	0.982877	1
HEPACAM	0.336734	4	2	0.982877	1
OR5B17	0.337177	4	4	0.982877	1
DKK3	0.339118	3	2	0.982877	1
SAC3D1	0.339684	6	6	0.982877	1
BTG4	0.340162	2	2	0.982877	1
MUC15	0.341258	4	4	0.982877	1
TRPC6	0.342327	8	7	0.982877	1
OR52N1	0.344204	5	3	0.982877	1
OR8G5	0.348085	7	4	0.982877	1
PANX1	0.349536	3	2	0.982877	1
ZBTB16	0.353905	2	2	0.982877	1
ZP1	0.354212	7	3	0.982877	1
C11orf16	0.354892	10	5	0.982877	1
CD82	0.356593	6	6	0.982877	1
FAM111A	0.359229	7	7	0.982877	1
OR10A2	0.359323	8	4	0.982877	1
TSPAN32	0.359786	10	8	0.982877	1
KRTAP5-10	0.36548	6	6	0.982877	1
RAG2	0.3658	6	6	0.982877	1
ROBO4	0.366216	12	8	0.982877	1
ARHGAP32	0.366326	14	11	0.982877	1
ZNF408	0.366688	9	9	0.982877	1
ZDHHC13	0.367704	3	2	0.982877	1
FAM180B	0.369284	3	3	0.982877	1
KRTAP5-5	0.371079	5	5	0.982877	1
COLCA2	0.371181	4	4	0.982877	1
INTS4	0.372962	7	7	0.982877	1
ZDHHC5	0.374473	7	7	0.982877	1
GTF2H1	0.374748	3	3	0.982877	1
SLC35F2	0.374943	3	2	0.982877	1
EFEMP2	0.376215	6	3	0.982877	1
ALDH3B2	0.376931	14	14	0.982877	1
SMTNL1	0.37852	4	4	0.982877	1
PTPN5	0.379918	8	8	0.982877	1
HSPB2	0.380131	3	3	0.982877	1
GRM5	0.380259	7	7	0.982877	1
TSPAN18	0.383425	4	4	0.982877	1
JAML	0.384185	5	5	0.982877	1
NECTIN1	0.384331	5	5	0.982877	1
ART1	0.385181	14	8	0.982877	1
CNTN5	0.385275	9	8	0.982877	1
CORO1B	0.385304	9	9	0.982877	1
OR52A1	0.3865	5	5	0.982877	1
ANKRD42	0.38855	8	8	0.982877	1
SLC22A11	0.388594	7	4	0.982877	1
MMP26	0.388625	2	2	0.982877	1
ARHGEF12	0.389739	7	6	0.982877	1
OR8D1	0.392083	6	6	0.982877	1
NUDT22	0.392296	3	3	0.982877	1
MS4A8	0.39532	3	3	0.982877	1
ARAP1	0.396195	17	11	0.982877	1
MS4A15	0.396336	6	6	0.982877	1
SLC22A9	0.39751	7	7	0.982877	1
DSCAML1	0.39832	13	11	0.982877	1
DHCR7	0.400647	7	4	0.982877	1
CABP4	0.401085	5	3	0.982877	1
SLC37A2	0.403148	3	3	0.982877	1
SSRP1	0.40327	5	2	0.982877	1
LRRC56	0.403608	18	14	0.982877	1
WEE1	0.404101	4	4	0.982877	1
OR5M1	0.405419	5	5	0.982877	1
DLAT	0.406718	3	2	0.982877	1
OR51F2	0.406807	6	6	0.982877	1
NOX4	0.407072	9	9	0.982877	1
OR5D18	0.408759	5	5	0.982877	1
ALX4	0.410812	5	2	0.982877	1
LPXN	0.412629	5	2	0.982877	1
IL10RA	0.413924	11	11	0.982877	1
TKFC	0.416194	9	9	0.982877	1
PHRF1	0.416904	21	11	0.982877	1
TTC12	0.41905	8	6	0.982877	1
DNHD1	0.421047	56	40	0.982877	1
KCNK4	0.421101	4	2	0.982877	1
C11orf42	0.421825	2	2	0.982877	1
ARHGAP20	0.421959	5	4	0.982877	1
CNTF	0.422973	3	3	0.982877	1
HNRNPUL2	0.423519	5	3	0.982877	1
LMNTD2	0.424878	19	14	0.982877	1
DDB2	0.424988	3	2	0.982877	1
CTSW	0.426057	5	5	0.982877	1
TRIM64	0.426305	6	6	0.982877	1
ESRRA	0.426458	2	2	0.982877	1
CD6	0.430284	11	10	0.982877	1
CHRNA10	0.430752	11	4	0.982877	1
CD248	0.431154	10	10	0.982877	1
OR5P3	0.431227	2	2	0.982877	1
NCR3LG1	0.432626	5	2	0.982877	1
HYLS1	0.432838	2	2	0.982877	1
DNAJB13	0.43335	4	2	0.982877	1
CTR9	0.433922	5	5	0.982877	1
PRMT3	0.43541	2	2	0.982877	1
STIM1	0.437636	5	5	0.982877	1
DENND5A	0.438202	7	5	0.982877	1
SCGB1D2	0.439779	2	2	0.982877	1
ESAM	0.441192	7	7	0.982877	1
PLAAT2	0.442409	2	2	0.982877	1
ZBTB3	0.442811	2	2	0.982877	1
VEGFB	0.44366	5	4	0.982877	1
OR10AG1	0.445108	8	8	0.982877	1
CTNND1	0.446061	8	8	0.982877	1
RCOR2	0.450908	5	5	0.982877	1
OR5B3	0.451328	10	10	0.982877	1
OR51D1	0.452387	8	7	0.982877	1
HSD17B12	0.454925	3	3	0.982877	1
TRIM49B	0.457372	3	3	0.982877	1
TRIM29	0.457916	7	5	0.982877	1
OR8A1	0.458319	4	4	0.982877	1
OR5T2	0.458548	10	10	0.982877	1
OR8J3	0.461601	6	6	0.982877	1
OR5D13	0.462494	5	5	0.982877	1
EIF3F	0.46304	4	4	0.982877	1
USP2	0.464279	6	4	0.982877	1
MCAM	0.464544	6	6	0.982877	1
OR51L1	0.467384	9	7	0.982877	1
UBASH3B	0.46791	5	5	0.982877	1
PKP3	0.469321	14	8	0.982877	1
CD44	0.470486	6	5	0.982877	1
NLRP6	0.471594	11	11	0.982877	1
TRIM66	0.472019	21	14	0.982877	1
TUB	0.472023	8	2	0.982877	1
UVRAG	0.47269	5	5	0.982877	1
CCDC15	0.47313	6	6	0.982877	1
MAML2	0.473807	17	13	0.982877	1
GLYATL1	0.475327	7	6	0.982877	1
DEPDC7	0.478311	3	3	0.982877	1
LDHA	0.47858	4	4	0.982877	1
VPS51	0.479642	5	5	0.982877	1
DNAJC4	0.480071	5	3	0.982877	1
VWA5A	0.480435	14	6	0.982877	1
KIRREL3	0.482801	5	2	0.982877	1
TNNT3	0.483456	2	2	0.982877	1
PPFIBP2	0.483564	10	3	0.982877	1
MAP4K2	0.485003	7	3	0.982877	1
CADM1	0.487111	3	2	0.982877	1
OR51G2	0.488139	4	2	0.982877	1
GDPD4	0.488178	6	6	0.982877	1
MTMR2	0.489469	6	6	0.982877	1
CEP57	0.491211	5	2	0.982877	1
TRIM68	0.492421	6	6	0.982877	1
FOXRED1	0.492451	6	6	0.982877	1
TOLLIP	0.492617	3	3	0.982877	1
IFT46	0.494339	4	4	0.982877	1
ZPR1	0.494384	10	10	0.982877	1
AHNAK	0.494605	66	53	0.982877	1
OR52K1	0.494623	7	7	0.982877	1
TRIM21	0.495775	5	5	0.982877	1
APOA5	0.499859	6	6	0.982877	1
ACP2	0.501495	4	2	0.982877	1
TPBGL	0.50322	8	8	0.982877	1
USP47	0.503885	5	4	0.982877	1
TRIM6	0.504598	8	8	0.982877	1
GSTP1	0.506754	7	7	0.982877	1
OR52J3	0.506888	10	10	0.982877	1
KDM4D	0.508687	6	6	0.982877	1
DUSP8	0.509973	4	4	0.982877	1
OR5D14	0.511783	13	13	0.982877	1
MS4A10	0.515309	5	5	0.982877	1
ZNF143	0.515448	4	4	0.982877	1
CHKA	0.516064	5	5	0.982877	1
AP5B1	0.516745	10	7	0.982877	1
RNH1	0.518197	7	4	0.982877	1
POGLUT3	0.518831	11	11	0.982877	1
CNGA4	0.520012	10	5	0.982877	1
LUZP2	0.520066	4	3	0.982877	1
TECTA	0.520553	18	18	0.982877	1
DCDC1	0.520612	11	6	0.982877	1
ST14	0.520707	6	6	0.982877	1
SERPINH1	0.521323	2	2	0.982877	1
SLC43A1	0.521574	4	3	0.982877	1
OR8K3	0.523511	8	8	0.98434	1
IFITM10	0.526339	5	5	0.987468	1
OR1S2	0.530846	8	6	0.989163	1
C11orf80	0.534309	5	5	0.989163	1
ST3GAL4	0.539584	5	5	0.989163	1
LRRC55	0.539906	3	3	0.989163	1
FOLH1	0.542288	12	8	0.989163	1
OR5AP2	0.542351	4	4	0.989163	1
NRIP3	0.543324	5	5	0.989163	1
CHEK1	0.543525	2	2	0.989163	1
USP35	0.544259	18	18	0.989163	1
VPS37C	0.544501	8	8	0.989163	1
BCL9L	0.545666	7	2	0.989163	1
C11orf97	0.547248	4	2	0.989163	1
INSC	0.547877	15	13	0.989163	1
SCN4B	0.549782	3	3	0.989163	1
PATE1	0.555905	3	3	0.989163	1
OSBP	0.556288	5	5	0.989163	1
MS4A3	0.558637	3	3	0.989163	1
ROBO3	0.558689	20	12	0.989163	1
KLC2	0.559878	6	6	0.989163	1
SCUBE2	0.560365	14	12	0.989163	1
BEST1	0.562025	10	10	0.989163	1
MEN1	0.562038	2	2	0.989163	1
MUC5B	0.562409	198	156	0.989163	1
SLC25A22	0.562888	2	2	0.989163	1
OR52A5	0.565273	3	3	0.989163	1
CLNS1A	0.570686	2	2	0.989163	1
OOSP2	0.572124	2	2	0.989163	1
OR5M10	0.572644	3	3	0.989163	1
RIC3	0.572743	9	9	0.989163	1
PRCP	0.574026	8	8	0.989163	1
IFITM1	0.578193	2	2	0.989163	1
BCO2	0.582284	8	8	0.989163	1
NEU3	0.582617	7	6	0.989163	1
OR8B8	0.584028	5	5	0.989163	1
TMPRSS13	0.584066	9	6	0.989163	1
E2F8	0.584903	7	5	0.989163	1
MOGAT2	0.587286	4	4	0.989163	1
CABP2	0.589013	4	4	0.989163	1
PDHX	0.590059	8	8	0.989163	1
TMEM132A	0.59039	13	8	0.989163	1
OR4C46	0.590615	10	10	0.989163	1
SLC22A18AS	0.591051	7	6	0.989163	1
OR5AR1	0.59413	6	6	0.989163	1
CDON	0.595048	12	12	0.989163	1
TCP11L1	0.595993	6	6	0.989163	1
PYGM	0.596372	10	10	0.989163	1
MICALCL	0.597111	18	10	0.989163	1
CAVIN3	0.597124	5	5	0.989163	1
MRGPRX3	0.597231	7	3	0.989163	1
PCSK7	0.599442	8	6	0.989163	1
NXPE4	0.59953	6	6	0.989163	1
CCDC83	0.601226	7	6	0.989163	1
PATE3	0.60132	2	2	0.989163	1
BBOX1	0.603084	7	2	0.989163	1
OR2AG1	0.60391	4	4	0.989163	1
TRIM51	0.607363	11	7	0.989163	1
IFITM3	0.612683	3	3	0.989163	1
NAALAD2	0.613986	5	5	0.989163	1
OR10A4	0.614206	7	3	0.989163	1
ADAMTS15	0.615005	8	8	0.989163	1
DCHS1	0.615099	44	26	0.989163	1
CWF19L2	0.617375	10	5	0.989163	1
TMPRSS5	0.618692	9	9	0.989163	1
OR10G9	0.618911	9	8	0.989163	1
APOA4	0.619553	10	8	0.989163	1
SRSF8	0.621024	3	2	0.989163	1
OR9I1	0.621387	5	5	0.989163	1
ST5	0.622343	6	4	0.989163	1
PGM2L1	0.62403	6	5	0.989163	1
NARS2	0.624983	5	5	0.989163	1
PDZD3	0.625288	8	5	0.989163	1
KRTAP5-3	0.626284	4	2	0.989163	1
CCDC90B	0.629511	6	6	0.989163	1
SAAL1	0.630358	6	6	0.989163	1
OR51E1	0.631003	7	7	0.989163	1
ODF3	0.631551	7	7	0.989163	1
OR8D4	0.631871	9	9	0.989163	1
INPPL1	0.633151	9	8	0.989163	1
GANAB	0.633742	8	2	0.989163	1
FRMD8	0.636862	5	2	0.989163	1
NXPE1	0.637684	5	5	0.989163	1
C11orf24	0.638367	7	7	0.989163	1
RELT	0.638757	11	11	0.989163	1
CD5	0.638821	7	7	0.989163	1
TMEM179B	0.641628	2	2	0.989163	1
C11orf49	0.641855	2	2	0.989163	1
CTSC	0.6425	4	4	0.989163	1
CARD16	0.642506	3	2	0.989163	1
NLRP14	0.642909	20	13	0.989163	1
CASP5	0.643767	8	5	0.989163	1
TMPRSS4	0.644331	6	6	0.989163	1
ANO5	0.645157	8	6	0.989163	1
RRM1	0.646	4	4	0.989163	1
OR2AG2	0.646725	5	2	0.989163	1
SRPRA	0.647046	7	4	0.989163	1
PLAAT4	0.647504	4	4	0.989163	1
EXT2	0.648746	9	8	0.989163	1
HINFP	0.649259	4	2	0.989163	1
DGKZ	0.650986	14	7	0.989163	1
SAA1	0.652757	3	3	0.989163	1
MICAL2	0.653054	20	19	0.989163	1
OR8K5	0.655313	5	5	0.989163	1
DPAGT1	0.657663	3	2	0.989163	1
OR52I1	0.65836	11	11	0.989163	1
MUC6	0.659443	52	46	0.989163	1
SIRT3	0.660439	8	5	0.989163	1
OR5I1	0.66087	8	8	0.989163	1
PTPRCAP	0.66122	6	6	0.989163	1
OVOL1	0.662998	3	3	0.989163	1
METTL15	0.66504	4	4	0.989163	1
BSCL2	0.665239	6	6	0.989163	1
CSKMT	0.666927	7	7	0.989163	1
BSX	0.668063	3	3	0.989163	1
FAT3	0.668931	50	50	0.989163	1
OVCH2	0.669221	11	11	0.989163	1
OR4D6	0.670222	8	5	0.989163	1
FXYD6-FXYD2	0.670993	2	2	0.989163	1
TRIM49C	0.671316	5	5	0.989163	1
MUS81	0.67164	6	2	0.989163	1
PLAAT5	0.672219	7	7	0.989163	1
STX5	0.672226	4	4	0.989163	1
MARK2	0.67284	5	5	0.989163	1
KCTD14	0.673502	2	2	0.989163	1
ASRGL1	0.673518	5	5	0.989163	1
MMP13	0.673874	6	2	0.989163	1
OR8I2	0.675828	8	2	0.989163	1
FUT4	0.676622	3	3	0.989163	1
B4GALNT4	0.676739	12	10	0.989163	1
OR51S1	0.677944	7	7	0.989163	1
TEAD1	0.679022	2	2	0.989163	1
ZBTB44	0.681035	2	2	0.989163	1
BACE1	0.681663	3	3	0.989163	1
WT1	0.683731	4	4	0.989163	1
ANO9	0.684365	13	5	0.989163	1
C2CD2L	0.685592	9	5	0.989163	1
OR8B12	0.685882	4	4	0.989163	1
TREH	0.687593	9	7	0.989348	1
CALCA	0.688343	5	3	0.989348	1
PPP1R14B	0.690856	2	2	0.989749	1
TCN1	0.690957	6	2	0.989749	1
SYT12	0.700659	3	3	0.990175	1
ALDH3B1	0.700728	10	7	0.990175	1
BBS1	0.701251	3	3	0.990175	1
MS4A7	0.701982	4	4	0.990175	1
OR8H2	0.70239	12	12	0.990175	1
LAYN	0.702497	4	2	0.990175	1
CSRP3	0.703918	3	3	0.990175	1
LRTOMT	0.706746	5	3	0.990175	1
RAPSN	0.706901	7	3	0.990175	1
CCDC81	0.707746	9	7	0.990175	1
ART5	0.708411	9	9	0.990175	1
OR4C13	0.708456	9	9	0.990175	1
OR52L1	0.709882	8	8	0.990175	1
TRIM48	0.710015	4	4	0.990175	1
RTN3	0.710336	4	4	0.990175	1
EXPH5	0.71053	21	17	0.990175	1
TSGA10IP	0.712199	6	5	0.990175	1
MS4A2	0.712272	2	2	0.990175	1
MRGPRE	0.713864	7	3	0.990764	1
KCNJ5	0.716923	2	2	0.990839	1
CLCF1	0.717993	4	4	0.990839	1
FAM111B	0.721585	2	2	0.990839	1
OR52N4	0.7227	9	2	0.990839	1
LYVE1	0.722982	3	2	0.990839	1
MTA2	0.723217	2	2	0.990839	1
TRAPPC4	0.724354	2	2	0.990839	1
TENM4	0.727676	36	33	0.990839	1
PRDM10	0.727952	9	6	0.990839	1
TRPM5	0.728078	28	26	0.990839	1
MAP6	0.72839	9	9	0.990839	1
PRG2	0.728844	4	4	0.990839	1
POU2F3	0.729108	4	4	0.990839	1
OR5D16	0.732183	4	4	0.990935	1
ABCG4	0.732651	2	2	0.990935	1
MMP10	0.732684	8	4	0.990935	1
OR2D2	0.734282	5	5	0.990984	1
OR4D5	0.738995	3	3	0.990984	1
LGR4	0.740196	8	6	0.990984	1
NLRX1	0.74463	12	7	0.990984	1
OR9Q1	0.74489	8	8	0.990984	1
OR8H3	0.745206	12	12	0.990984	1
IRF7	0.745403	6	6	0.990984	1
MS4A14	0.745806	8	4	0.990984	1
OR10A5	0.745924	3	3	0.990984	1
FOLR3	0.750032	5	5	0.990984	1
PIDD1	0.750053	14	13	0.990984	1
TAF6L	0.754283	4	2	0.990984	1
FAM86C1	0.756515	4	2	0.990984	1
CEP126	0.75718	11	5	0.990984	1
OR56B1	0.760513	5	5	0.990984	1
CRACR2B	0.76062	7	3	0.990984	1
FGF4	0.761752	2	2	0.990984	1
GRAMD1B	0.762391	5	5	0.990984	1
OR5B2	0.763578	7	7	0.990984	1
IGSF22	0.764539	29	20	0.990984	1
PLCB3	0.764687	9	9	0.990984	1
EI24	0.76541	3	3	0.990984	1
TSSC4	0.766152	7	7	0.990984	1
CASP4	0.767515	2	2	0.990984	1
PGA5	0.768305	6	5	0.990984	1
FDX1	0.768659	3	2	0.990984	1
SLC22A25	0.770046	11	11	0.990984	1
OR51F1	0.770526	3	2	0.990984	1
CTTN	0.771601	6	3	0.990984	1
PNPLA2	0.771733	9	8	0.990984	1
CATSPER1	0.772488	7	7	0.990984	1
HRAS	0.772765	3	3	0.990984	1
SYT7	0.777493	7	6	0.990984	1
P2RY2	0.778438	8	6	0.990984	1
OR51B4	0.778505	4	4	0.990984	1
UBQLN3	0.779015	11	8	0.990984	1
ATG13	0.780167	7	5	0.990984	1
RHOD	0.780782	4	4	0.990984	1
MRVI1	0.782519	19	9	0.990984	1
LRP5	0.783761	20	16	0.990984	1
TMEM41B	0.783866	2	2	0.990984	1
FOLH1B	0.78471	5	5	0.990984	1
FDXACB1	0.785387	8	8	0.990984	1
BRSK2	0.785524	5	3	0.990984	1
OR51I1	0.78644	8	8	0.990984	1
GPR152	0.787551	8	6	0.990984	1
TBRG1	0.787645	3	3	0.990984	1
CCKBR	0.789263	2	2	0.99107	1
OR51I2	0.79139	5	5	0.99107	1
OR10G4	0.794252	8	8	0.99107	1
LARGE2	0.7951	14	6	0.99107	1
OR5R1	0.795238	7	6	0.99107	1
OR4D11	0.795239	2	2	0.99107	1
PDE2A	0.797872	5	3	0.99107	1
KCNA4	0.798441	3	3	0.99107	1
SLC25A45	0.79964	4	3	0.99107	1
CCDC82	0.800268	8	8	0.99107	1
FKBP2	0.801747	3	3	0.99107	1
CCDC88B	0.804557	18	10	0.99107	1
TMEM151A	0.804632	5	5	0.99107	1
TRIM64B	0.804794	8	8	0.99107	1
OR6Q1	0.807214	7	7	0.99107	1
MMP7	0.810963	4	3	0.99107	1
ETS1	0.811201	3	2	0.99107	1
LDLRAD3	0.812131	5	2	0.99107	1
TRIM77	0.814198	5	5	0.99107	1
PGR	0.81446	9	9	0.99107	1
INCENP	0.816109	9	7	0.99107	1
BATF2	0.818307	3	2	0.99107	1
OR52E2	0.819115	9	9	0.99107	1
DEUP1	0.819257	8	6	0.99107	1
SLCO2B1	0.819296	11	6	0.99107	1
TMEM225	0.819969	6	6	0.99107	1
LRRC32	0.821409	8	8	0.99107	1
PEX16	0.82274	5	5	0.99107	1
FEN1	0.822949	4	4	0.99107	1
EMSY	0.82475	7	5	0.99107	1
LMO2	0.826297	3	3	0.99107	1
ANKK1	0.826373	23	23	0.99107	1
ALG9	0.826816	2	2	0.99107	1
APOA1	0.828317	3	3	0.99107	1
LSP1	0.82994	9	5	0.99107	1
MRGPRX2	0.831476	6	6	0.99107	1
MAP3K11	0.832537	4	2	0.99107	1
MMP20	0.833586	11	6	0.99107	1
GAL3ST3	0.835701	6	3	0.99107	1
CAPN1	0.836767	7	4	0.99107	1
FLRT1	0.838847	12	12	0.99107	1
MS4A6A	0.839932	4	3	0.99107	1
DEFB108B	0.841239	2	2	0.99107	1
GLB1L3	0.842521	7	7	0.99107	1
FXYD2	0.842814	2	2	0.99107	1
EED	0.845192	2	2	0.99107	1
ARFGAP2	0.845477	6	4	0.99107	1
OR5L2	0.845872	5	5	0.99107	1
LDHC	0.845916	2	2	0.99107	1
CBL	0.847175	4	3	0.99107	1
CASP1	0.849096	7	2	0.99107	1
PRSS23	0.849274	8	8	0.99107	1
SLC15A3	0.849993	9	9	0.99107	1
OR51B2	0.850838	7	7	0.99107	1
PCNX3	0.851993	32	31	0.99107	1
FZD4	0.856179	7	7	0.994199	1
NPAT	0.857922	16	2	0.994199	1
RAB3IL1	0.8582	2	2	0.994199	1
OR10Q1	0.861849	2	2	0.995598	1
SLC36A4	0.863371	9	9	0.995598	1
PPFIA1	0.864415	9	9	0.995598	1
TRPT1	0.864494	6	4	0.995598	1
TSPAN4	0.865552	3	3	0.995598	1
CEP164	0.866966	16	6	0.995598	1
MYRF	0.867626	7	7	0.995598	1
DCPS	0.870567	8	5	0.997623	1
HIPK3	0.874137	6	4	0.998554	1
ANO3	0.874197	7	3	0.998554	1
TMEM80	0.875667	8	7	0.998554	1
KRTAP5-11	0.877385	5	5	0.998554	1
TMEM45B	0.879774	5	5	0.998554	1
HMBS	0.879872	4	2	0.998554	1
OR6X1	0.880596	4	4	0.998554	1
NXF1	0.888285	2	2	0.998554	1
MTNR1B	0.891232	8	8	0.998554	1
FNBP4	0.892362	7	6	0.998554	1
C11orf1	0.893467	4	2	0.998554	1
ATM	0.89395	35	29	0.998554	1
HTR3A	0.894264	3	3	0.998554	1
SDHD	0.895242	2	2	0.998554	1
TLCD5	0.895424	2	2	0.998554	1
OR4X1	0.896088	6	5	0.998554	1
SERGEF	0.898497	6	2	0.998554	1
SIAE	0.89911	7	7	0.998554	1
OR4D9	0.902239	6	6	0.998554	1
ANGPTL5	0.902569	5	2	0.998554	1
CCDC87	0.903896	8	8	0.998554	1
JHY	0.904152	3	2	0.998554	1
EPS8L2	0.904933	14	8	0.998554	1
DLG2	0.909573	6	6	0.998554	1
SAA4	0.909739	2	2	0.998554	1
NUDT8	0.910154	5	5	0.998554	1
SCGB1C1	0.910641	3	3	0.998554	1
ALKBH8	0.911858	13	7	0.998554	1
THRSP	0.912738	4	4	0.998554	1
DDX25	0.913668	6	6	0.998554	1
SHANK2	0.917353	14	5	0.998554	1
FAM160A2	0.92228	13	8	0.998554	1
SSH3	0.923058	8	8	0.998554	1
PIH1D2	0.923212	3	3	0.998554	1
C11orf94	0.923241	2	2	0.998554	1
OR5P2	0.92332	3	3	0.998554	1
ZNF202	0.924738	8	3	0.998554	1
APLNR	0.929453	7	7	0.998554	1
CCDC89	0.931558	5	5	0.998554	1
NUP160	0.933243	11	11	0.998554	1
TP53AIP1	0.93329	6	6	0.998554	1
CDC42BPG	0.93396	13	11	0.998554	1
RIN1	0.934192	12	12	0.998554	1
TRIM34	0.939629	7	7	0.998554	1
ARHGAP1	0.939935	2	2	0.998554	1
RIC8A	0.94097	7	7	0.998554	1
NAV2	0.942811	30	29	0.998554	1
ZNF215	0.945619	14	5	0.998554	1
OR8K1	0.945804	4	4	0.998554	1
WDR74	0.947399	2	2	0.998554	1
ACCS	0.949174	4	3	0.998554	1
DIXDC1	0.949307	2	2	0.998554	1
PICALM	0.949404	3	3	0.998554	1
BUD13	0.951344	9	5	0.998554	1
NADSYN1	0.951357	8	3	0.998554	1
B3GAT1	0.952399	2	2	0.998554	1
RAD9A	0.952891	4	4	0.998554	1
DGAT2	0.953084	7	3	0.998554	1
TRIM5	0.955524	12	12	0.998554	1
TCIRG1	0.955806	9	5	0.998554	1
NRXN2	0.958692	12	9	0.998554	1
EML3	0.959126	7	7	0.998554	1
CCDC34	0.959657	8	5	0.998554	1
FAM181B	0.960914	7	7	0.998554	1
SYTL2	0.961168	28	21	0.998554	1
FIBP	0.961986	2	2	0.998554	1
DRD4	0.963116	17	12	0.998554	1
PGA3	0.963973	4	4	0.998554	1
ME3	0.964463	3	3	0.998554	1
AASDHPPT	0.96638	2	2	0.998554	1
RNF169	0.967498	8	4	0.998554	1
SBF2	0.967841	12	5	0.998554	1
CCDC73	0.967924	12	7	0.998554	1
PTPMT1	0.9682	5	5	0.998554	1
AP2A2	0.969273	4	4	0.998554	1
LTBP3	0.969278	6	3	0.998554	1
FANCF	0.973204	8	8	0.998554	1
SPTY2D1	0.973516	8	8	0.998554	1
TRIM22	0.973698	6	2	0.998554	1
SIDT2	0.974946	10	4	0.998554	1
SNX19	0.976321	20	20	0.998554	1
OR51V1	0.977245	5	5	0.998554	1
OR51B5	0.97744	7	7	0.998554	1
KRTAP5-1	0.977981	4	4	0.998554	1
AMBRA1	0.978002	11	7	0.998554	1
OR10V1	0.980019	5	3	0.998554	1
TAF1D	0.980188	4	4	0.998554	1
OR56A1	0.98207	2	2	0.998554	1
RBM4B	0.983273	2	2	0.998554	1
SNX15	0.9842	5	5	0.998554	1
OR8U1	0.986298	11	11	0.998554	1
PPP6R3	0.986305	6	5	0.998554	1
ARHGEF17	0.987302	23	2	0.998554	1
PIK3C2A	0.987687	6	6	0.998554	1
SERPING1	0.988671	3	2	0.998554	1
PGAP2	0.990669	8	5	0.998554	1
OR2D3	0.991591	3	2	0.998554	1
PLET1	0.993061	2	2	0.998554	1
BTBD18	0.993703	5	5	0.998554	1
OR5M11	0.993796	6	6	0.998554	1
KCNQ1	0.993842	6	6	0.998554	1
EIF4G2	0.993935	2	2	0.998554	1
MOB2	0.993953	4	4	0.998554	1
GAL	0.994987	3	3	0.998554	1
MRPL23	0.995022	3	3	0.998554	1
TBX10	0.996437	5	5	0.998793	1
OR56A5	0.997927	5	5	0.999105	1
OR4C11	0.999349	2	2	0.999349	1
TROAP	0.00198589	10	10	0.342173	1
SART3	0.0026626	5	5	0.342173	1
FAM216A	0.00275058	4	4	0.342173	1
CALCOCO1	0.00519471	6	2	0.538519	1
HECTD4	0.00647173	13	8	0.556189	1
FOXJ2	0.00785463	3	3	0.556189	1
BTBD11	0.00916205	10	7	0.556189	1
KRT18	0.0096015	3	3	0.556189	1
DDX11	0.00990332	17	13	0.556189	1
MGAT4C	0.0111468	6	6	0.556189	1
PRPF40B	0.0135496	8	6	0.556189	1
NRIP2	0.0151854	5	5	0.556189	1
DNM1L	0.0153342	2	2	0.556189	1
CHD4	0.0165403	2	2	0.556189	1
PHC1	0.0168233	6	4	0.556189	1
LRRC23	0.0175424	2	2	0.556189	1
SBNO1	0.0180998	12	12	0.556189	1
KRT6A	0.0199671	10	9	0.556189	1
GPD1	0.0200157	5	4	0.556189	1
ETV6	0.0204423	4	2	0.556189	1
PRH1	0.0205665	2	2	0.556189	1
GIT2	0.0231861	5	5	0.588505	1
CUX2	0.0236537	14	14	0.588505	1
ESYT1	0.0298202	9	7	0.695346	1
PPM1H	0.0301838	5	2	0.695346	1
TDG	0.0329177	3	2	0.726269	1
TRPV4	0.0338614	8	5	0.726269	1
PXN	0.0354976	13	12	0.73503	1
PCED1B	0.0377074	3	3	0.73503	1
ZNF268	0.0378151	16	12	0.73503	1
SLC39A5	0.0417077	10	7	0.759838	1
RNF41	0.0417327	2	2	0.759838	1
APPL2	0.0427562	10	10	0.759838	1
DBX2	0.0445732	6	6	0.770127	1
KRT1	0.0465579	6	4	0.782676	1
OS9	0.0489559	5	5	0.784251	1
RHNO1	0.0495695	4	4	0.784251	1
TULP3	0.0511284	7	6	0.784251	1
TWF1	0.0535281	2	2	0.784251	1
DDX54	0.0539119	15	11	0.784251	1
MYBPC1	0.0552449	6	4	0.784251	1
PTPRB	0.056113	27	15	0.784251	1
KRT2	0.0567384	6	4	0.784251	1
SDSL	0.0594823	9	9	0.804304	1
TCP11L2	0.0614173	5	2	0.812799	1
ATP6V0A2	0.0662591	9	6	0.83524	1
RNF10	0.0666074	5	5	0.83524	1
GTF2H3	0.0704194	3	2	0.83524	1
OR6C6	0.0723842	3	3	0.83524	1
LAG3	0.0735216	7	4	0.83524	1
TAPBPL	0.0735735	9	9	0.83524	1
PAWR	0.0739529	3	3	0.83524	1
TMEM106C	0.0745974	5	4	0.83524	1
RHOF	0.0751985	4	4	0.83524	1
DNAH10	0.0798461	53	50	0.835922	1
MYL2	0.0807997	2	2	0.835922	1
DUSP6	0.0810525	6	6	0.835922	1
MDM2	0.0831733	2	2	0.835922	1
SFSWAP	0.0838266	15	14	0.835922	1
KRT8	0.0848536	8	6	0.835922	1
VSIG10	0.0857171	6	6	0.835922	1
MFSD5	0.0860112	2	2	0.835922	1
MPHOSPH9	0.0887431	10	10	0.849203	1
PLEKHG6	0.0901949	7	5	0.850019	1
ACSM4	0.0916942	7	7	0.85125	1
TMPRSS12	0.0945801	7	7	0.856151	1
ST8SIA1	0.0949749	4	3	0.856151	1
P2RX4	0.0973447	7	5	0.864977	1
CPNE8	0.0999231	2	2	0.875382	1
OR10A7	0.105542	4	3	0.878311	1
PDE3A	0.10767	8	5	0.878311	1
PTPRQ	0.108936	19	18	0.878311	1
R3HDM2	0.109431	5	5	0.878311	1
TMTC2	0.110679	5	5	0.878311	1
ANO4	0.110772	4	4	0.878311	1
PLEKHA5	0.112621	5	5	0.878311	1
TM7SF3	0.115994	3	3	0.878311	1
LRTM2	0.117864	6	6	0.878311	1
B4GALNT3	0.118418	22	19	0.878311	1
RERGL	0.119384	4	4	0.878311	1
CELA1	0.120464	7	7	0.878311	1
KRT79	0.121605	14	6	0.878311	1
NCAPD2	0.12241	14	10	0.878311	1
NUP107	0.126722	8	7	0.878311	1
SLC17A8	0.127106	5	5	0.878311	1
BORCS5	0.128483	3	3	0.878311	1
CCND2	0.129103	3	2	0.878311	1
ACADS	0.132701	4	4	0.878311	1
PDZRN4	0.133888	15	12	0.878311	1
SLCO1A2	0.134137	6	6	0.878311	1
KRT72	0.134215	11	5	0.878311	1
PRB4	0.135282	8	5	0.878311	1
C12orf10	0.136418	7	6	0.878311	1
C12orf49	0.137416	4	4	0.878311	1
PTPRR	0.141172	7	6	0.878311	1
CD27	0.14392	4	4	0.878311	1
CACNA1C	0.144758	10	5	0.878311	1
SCAF11	0.146059	18	16	0.878311	1
ENO2	0.149643	4	4	0.878311	1
SLC15A4	0.15066	5	5	0.878311	1
IFFO1	0.151051	2	2	0.878311	1
IPO8	0.152295	5	5	0.878311	1
OAS3	0.153092	16	8	0.878311	1
HSP90B1	0.153817	4	3	0.878311	1
GYS2	0.155754	7	7	0.878311	1
ACRBP	0.157907	4	2	0.878311	1
PIP4K2C	0.158787	2	2	0.878311	1
LRRC10	0.158906	3	2	0.878311	1
NEMP1	0.159625	3	2	0.878311	1
ABCD2	0.161248	4	4	0.878311	1
NELL2	0.161435	8	8	0.878311	1
GUCY2C	0.161481	9	7	0.878311	1
ZBTB39	0.162389	10	8	0.878311	1
YAF2	0.168055	2	2	0.89035	1
MLXIP	0.171879	6	6	0.89035	1
GNPTAB	0.173383	7	3	0.89035	1
TMEM132D	0.175063	14	12	0.89035	1
TMED2	0.175358	2	2	0.89035	1
TMTC3	0.177185	4	4	0.89035	1
C12orf71	0.177592	2	2	0.89035	1
MON2	0.178856	10	2	0.89035	1
HPD	0.181074	6	3	0.89035	1
USP30	0.181721	5	5	0.89035	1
BBS10	0.183298	7	7	0.89035	1
OR9K2	0.185078	9	9	0.89035	1
AKAP3	0.185361	9	9	0.89035	1
C12orf43	0.1862	5	5	0.89035	1
HOXC4	0.189061	2	2	0.89035	1
PFKM	0.189409	5	5	0.89035	1
MMAB	0.189429	6	5	0.89035	1
SMARCD1	0.19038	2	2	0.89035	1
DHX37	0.202407	13	12	0.935011	1
CAPRIN2	0.202936	10	7	0.935011	1
SETD1B	0.205914	17	17	0.93838	1
ATXN2	0.206685	12	12	0.93838	1
RND1	0.209511	2	2	0.944316	1
HIP1R	0.214927	12	12	0.945841	1
NOS1	0.21634	17	9	0.945841	1
SPIC	0.219806	2	2	0.945841	1
KIF5A	0.221503	8	8	0.945841	1
LPCAT3	0.222945	2	2	0.945841	1
ADGRD1	0.224387	11	4	0.945841	1
TUBA1C	0.224632	2	2	0.945841	1
FBRSL1	0.225194	25	17	0.945841	1
PARP11	0.227463	2	2	0.945841	1
RACGAP1	0.227836	2	2	0.945841	1
WNT5B	0.228116	4	2	0.945841	1
GRASP	0.228714	5	3	0.945841	1
KRT83	0.231165	8	5	0.945841	1
CIT	0.232272	16	8	0.945841	1
NTS	0.23528	3	3	0.945841	1
EID3	0.236501	5	5	0.945841	1
TAS2R46	0.239875	2	2	0.945841	1
RFLNA	0.241224	3	3	0.945841	1
FGD6	0.242154	16	15	0.945841	1
SSH1	0.242375	10	10	0.945841	1
GPR84	0.243607	9	9	0.945841	1
OR6C2	0.244501	5	5	0.945841	1
PYROXD1	0.244824	4	4	0.945841	1
PPFIBP1	0.248571	12	9	0.952911	1
OVCH1	0.249718	18	15	0.952911	1
VPS33A	0.25364	2	2	0.953486	1
TMEM19	0.253889	3	3	0.953486	1
WNT1	0.258632	4	4	0.953486	1
PAH	0.260307	12	11	0.953486	1
RAB21	0.261466	2	2	0.953486	1
CAPS2	0.263785	10	5	0.953486	1
GLT1D1	0.265345	4	4	0.953486	1
CLEC2D	0.268057	6	6	0.953486	1
TEX52	0.271745	6	3	0.953486	1
SRRM4	0.272008	8	4	0.953486	1
DCD	0.273039	3	3	0.953486	1
ALX1	0.273504	4	4	0.953486	1
TAS2R20	0.274905	3	3	0.953486	1
TMEM132B	0.283181	6	6	0.953486	1
LGR5	0.287672	13	11	0.953486	1
PLXNC1	0.290645	11	6	0.953486	1
SELPLG	0.291412	6	6	0.953486	1
PRPH	0.292032	5	5	0.953486	1
TRAFD1	0.296386	6	6	0.953486	1
ATP2B1	0.296426	3	2	0.953486	1
SDS	0.296741	5	2	0.953486	1
OR6C68	0.299681	4	4	0.953486	1
ANKRD33	0.299838	12	4	0.953486	1
HOXC10	0.30381	4	4	0.953486	1
OR6C70	0.304641	5	5	0.953486	1
MARCHF9	0.30466	4	4	0.953486	1
ABCC9	0.305606	6	6	0.953486	1
SLC6A13	0.305837	11	11	0.953486	1
CLIP1	0.306375	10	5	0.953486	1
MYO1H	0.306948	9	5	0.953486	1
ZDHHC17	0.308769	3	3	0.953486	1
MANSC1	0.310822	8	6	0.953486	1
C12orf56	0.313909	7	5	0.953486	1
DENND5B	0.31539	7	7	0.953486	1
C12orf74	0.316796	5	5	0.953486	1
INHBE	0.317012	5	2	0.953486	1
CACNA2D4	0.319403	18	10	0.953486	1
H3F3C	0.321642	2	2	0.953486	1
WSCD2	0.326002	4	4	0.953486	1
SMCO2	0.327435	2	2	0.953486	1
KLRB1	0.33126	2	2	0.953486	1
OR6C75	0.332346	2	2	0.953486	1
DPPA3	0.334251	2	2	0.953486	1
PLBD1	0.334505	7	7	0.953486	1
OR6C1	0.335611	7	4	0.953486	1
NCOR2	0.337611	28	24	0.953486	1
WIF1	0.339886	3	2	0.953486	1
ETNK1	0.343464	2	2	0.953486	1
MDM1	0.344904	10	8	0.953486	1
EPS8	0.347429	14	9	0.953486	1
TAS2R31	0.347518	8	8	0.953486	1
CCDC65	0.347524	11	11	0.953486	1
ARHGEF25	0.352656	11	7	0.953486	1
B4GALNT1	0.35487	10	10	0.953486	1
HELB	0.357605	13	13	0.953486	1
MRPL51	0.35802	2	2	0.953486	1
CLECL1	0.358077	8	8	0.953486	1
PPP1R12A	0.359233	4	4	0.953486	1
CNTN1	0.359515	6	2	0.953486	1
KRT82	0.359634	15	8	0.953486	1
NOC4L	0.360605	11	4	0.953486	1
RILPL1	0.367767	2	2	0.953486	1
GCN1	0.368015	9	4	0.953486	1
POLR3B	0.368354	6	2	0.953486	1
ARPC3	0.36895	2	2	0.953486	1
COQ10A	0.369217	3	3	0.953486	1
SLC35E3	0.371989	3	3	0.953486	1
APOLD1	0.372186	6	6	0.953486	1
OAS2	0.373056	6	5	0.953486	1
SCNN1A	0.375628	7	6	0.953486	1
HEBP1	0.377639	4	4	0.953486	1
FBXL14	0.3804	2	2	0.953486	1
GXYLT1	0.382215	3	3	0.953486	1
SENP1	0.383285	3	3	0.953486	1
CAMKK2	0.385557	7	7	0.953486	1
MMP19	0.385932	7	5	0.953486	1
SRGAP1	0.387331	6	2	0.953486	1
ATF7IP	0.389616	9	9	0.953486	1
CYP27B1	0.391485	3	3	0.953486	1
PSMD9	0.392857	5	4	0.953486	1
TSPAN11	0.39352	5	4	0.953486	1
EEF1AKMT3	0.397331	5	4	0.953486	1
LMBR1L	0.398356	4	3	0.953486	1
SNRNP35	0.399018	4	4	0.953486	1
LOC645177	0.399404	12	12	0.953486	1
SLC16A7	0.399648	7	7	0.953486	1
RAD52	0.399676	3	3	0.953486	1
POP5	0.400888	2	2	0.953486	1
GALNT8	0.401535	11	6	0.953486	1
NCKAP1L	0.401848	9	7	0.953486	1
CCDC63	0.402278	4	4	0.953486	1
KLRC2	0.402735	3	3	0.953486	1
GALNT4	0.403296	8	8	0.953486	1
PRKAB1	0.403748	2	2	0.953486	1
KRT74	0.405191	17	10	0.953486	1
PTPN6	0.408416	4	4	0.953486	1
TCTN2	0.409464	7	3	0.953486	1
CCNT1	0.413252	5	5	0.953486	1
RIMBP2	0.41448	7	5	0.953486	1
FAM186A	0.416433	26	26	0.953486	1
BHLHE41	0.417029	6	6	0.953486	1
BICDL1	0.417705	4	4	0.953486	1
DIABLO	0.417887	3	2	0.953486	1
PTPRO	0.421111	7	7	0.953486	1
PITPNM2	0.422057	9	6	0.953486	1
LALBA	0.422266	2	2	0.953486	1
ZNF605	0.422437	4	4	0.953486	1
TAS2R14	0.423809	3	3	0.953486	1
CSRNP2	0.425521	4	3	0.953486	1
WNK1	0.426229	27	15	0.953486	1
SLC2A13	0.427942	4	3	0.953486	1
ADCY6	0.430205	12	8	0.953486	1
UTP20	0.4318	24	10	0.953486	1
ZFC3H1	0.432302	9	9	0.953486	1
OTOGL	0.434569	27	26	0.953486	1
VPS37B	0.437108	6	3	0.953486	1
SLCO1B3	0.437386	11	8	0.953486	1
MYF5	0.439385	2	2	0.953486	1
RSRC2	0.442798	2	2	0.953486	1
HCAR1	0.443191	2	2	0.953486	1
HSPB8	0.444924	2	2	0.953486	1
HOXC5	0.446164	2	2	0.953486	1
VWF	0.447962	34	20	0.953486	1
MBD6	0.448399	8	8	0.953486	1
GALNT9	0.449116	5	4	0.953486	1
PRB1	0.452692	9	9	0.953486	1
ARHGAP9	0.452777	11	11	0.953486	1
IRAK3	0.455566	10	8	0.953486	1
CERS5	0.455739	4	4	0.953486	1
ERP27	0.456994	3	3	0.953486	1
STAT2	0.457934	5	4	0.953486	1
MRPS35	0.461862	2	2	0.953486	1
ITGB7	0.464936	9	8	0.953486	1
LTA4H	0.467604	5	4	0.953486	1
SLC6A15	0.468937	6	4	0.953486	1
KRT3	0.471701	8	8	0.953486	1
CLEC12B	0.4723	5	3	0.953486	1
PIWIL1	0.472791	4	4	0.953486	1
C1QL4	0.474008	2	2	0.953486	1
PEBP1	0.474907	2	2	0.953486	1
SLCO1B7	0.476652	13	13	0.953486	1
DIP2B	0.478626	6	6	0.953486	1
FOXM1	0.478948	7	5	0.953486	1
PRICKLE1	0.480532	6	4	0.953486	1
CMKLR1	0.482086	5	5	0.953486	1
ANAPC7	0.484719	3	3	0.953486	1
ARHGDIB	0.485897	2	2	0.953486	1
KRT80	0.486183	5	4	0.953486	1
PAN2	0.488367	5	2	0.953486	1
ZC3H10	0.489171	4	4	0.953486	1
FICD	0.495981	5	5	0.953486	1
NAA25	0.497032	4	4	0.953486	1
LMNTD1	0.49868	5	2	0.953486	1
MMP17	0.499742	16	3	0.953486	1
LDHB	0.50008	2	2	0.953486	1
BCDIN3D	0.500867	7	7	0.953486	1
FKBP11	0.502102	2	2	0.953486	1
ATP5F1B	0.504014	2	2	0.953486	1
IFT81	0.504544	6	6	0.953486	1
EP400	0.505297	33	27	0.953486	1
ALG10B	0.508897	7	7	0.953486	1
SCYL2	0.510045	6	5	0.953486	1
CHFR	0.511476	5	4	0.953486	1
KSR2	0.515719	5	5	0.953486	1
LRP1	0.515877	25	19	0.953486	1
ACAD10	0.517169	13	11	0.953486	1
ERP29	0.519212	2	2	0.953486	1
CCDC77	0.519649	7	7	0.953486	1
FMNL3	0.520618	5	3	0.953486	1
NUAK1	0.521075	4	4	0.953486	1
OR6C4	0.522184	4	4	0.953486	1
GAS2L3	0.523569	9	5	0.953486	1
SLC6A12	0.524125	8	8	0.953486	1
MGST1	0.525589	3	2	0.953486	1
KRT71	0.526665	10	6	0.953486	1
PEX5	0.527268	4	4	0.953486	1
TESPA1	0.527968	6	6	0.953486	1
IL22	0.52883	2	2	0.953486	1
CCDC184	0.529034	3	3	0.953486	1
LRRIQ1	0.529887	20	18	0.953486	1
RNFT2	0.530398	4	4	0.953486	1
ATP2A2	0.530529	3	3	0.953486	1
C12orf40	0.537184	5	3	0.953486	1
KRT6B	0.539031	10	3	0.953486	1
NEUROD4	0.539052	4	4	0.953486	1
NACA	0.539547	27	27	0.953486	1
HOXC6	0.540425	4	4	0.953486	1
KDM5A	0.541721	13	11	0.953486	1
C12orf57	0.543054	3	3	0.953486	1
CEP83	0.544719	11	6	0.953486	1
UNG	0.548447	3	3	0.953486	1
MYF6	0.54982	5	5	0.953486	1
KRT85	0.550206	5	5	0.953486	1
WSB2	0.551046	4	4	0.953486	1
RBM19	0.552215	13	12	0.953486	1
KRT81	0.553716	11	9	0.953486	1
ASB8	0.554218	2	2	0.953486	1
MYRFL	0.555137	7	4	0.953486	1
ZNF641	0.556473	3	3	0.953486	1
CD4	0.558457	4	4	0.953486	1
P3H3	0.559057	13	10	0.953486	1
SH2B3	0.560194	12	7	0.953486	1
STRAP	0.562102	4	4	0.953486	1
CAND1	0.56339	4	4	0.953486	1
MED13L	0.56412	12	9	0.953486	1
SPATS2	0.570992	8	4	0.959801	1
FOXN4	0.573514	7	6	0.959801	1
VDR	0.573549	3	2	0.959801	1
TNFRSF1A	0.57436	2	2	0.959801	1
CASC1	0.575572	5	5	0.959801	1
KRT4	0.578837	9	4	0.962421	1
FAM222A	0.583261	3	3	0.962421	1
TAS2R42	0.583616	3	3	0.962421	1
TBX5	0.585161	5	4	0.962421	1
FGF23	0.586092	2	2	0.962421	1
UBE3B	0.588844	5	5	0.962421	1
KRT73	0.589235	9	3	0.962421	1
CLEC7A	0.589955	2	2	0.962421	1
GPRC5D	0.596149	5	5	0.962421	1
BCAT1	0.596399	5	5	0.962421	1
RPH3A	0.597868	6	3	0.962421	1
APAF1	0.598397	13	9	0.962421	1
TBX3	0.600996	2	2	0.962421	1
RAPGEF3	0.602103	10	9	0.962421	1
OASL	0.604683	3	3	0.962421	1
SCARB1	0.60565	8	7	0.962421	1
ULK1	0.606884	16	8	0.962421	1
SMCO3	0.608305	4	4	0.962421	1
PRH2	0.60923	3	3	0.962421	1
TAS2R9	0.610485	3	3	0.962421	1
POC1B-GALNT4	0.614458	4	4	0.962421	1
AMDHD1	0.615156	5	2	0.962421	1
TMCC3	0.615306	10	9	0.962421	1
TMEM116	0.616652	2	2	0.962421	1
SP7	0.61683	3	2	0.962421	1
HDAC7	0.618836	12	6	0.962421	1
CCDC38	0.619102	9	6	0.962421	1
LRIG3	0.624874	8	3	0.962421	1
TIMELESS	0.626373	16	15	0.962421	1
DDN	0.627165	4	4	0.962421	1
CLEC1B	0.627914	5	4	0.962421	1
KRT76	0.628192	15	9	0.962421	1
DEPDC4	0.628204	3	2	0.962421	1
ABCB9	0.639177	5	4	0.976634	1
DGKA	0.643915	6	2	0.976634	1
KCNA5	0.644102	10	10	0.976634	1
STAB2	0.644173	31	25	0.976634	1
CHPT1	0.645332	5	4	0.976634	1
RASAL1	0.648861	13	10	0.976798	1
CSAD	0.649637	11	7	0.976798	1
ARL6IP4	0.651098	3	3	0.976798	1
ATF1	0.651722	2	2	0.976798	1
DDX55	0.655061	9	9	0.978734	1
GOLGA3	0.662098	31	29	0.978734	1
EEA1	0.665467	12	12	0.978734	1
CLSTN3	0.666508	6	2	0.978734	1
SMARCC2	0.669468	4	4	0.978734	1
MANSC4	0.671326	5	5	0.978734	1
ANHX	0.671482	6	4	0.978734	1
DERA	0.674935	2	2	0.978734	1
PMEL	0.676121	7	7	0.978734	1
PDE1B	0.676305	6	4	0.978734	1
RFX4	0.681586	7	7	0.978734	1
TMTC1	0.685197	13	13	0.978734	1
ANKLE2	0.687052	9	3	0.978734	1
AGAP2	0.689868	8	6	0.978734	1
PIK3C2G	0.690172	25	19	0.978734	1
RDH16	0.690591	5	5	0.978734	1
PRKAG1	0.692251	4	4	0.978734	1
SP1	0.692605	4	4	0.978734	1
KLRF2	0.693026	4	4	0.978734	1
TMEM132C	0.693359	18	16	0.978734	1
KRT75	0.693932	15	10	0.978734	1
ENDOU	0.698969	6	6	0.978734	1
C3AR1	0.699382	3	3	0.978734	1
MARS	0.700709	5	5	0.978734	1
ALG10	0.701019	3	3	0.978734	1
HAL	0.70198	12	5	0.978734	1
KNTC1	0.702466	19	19	0.978734	1
KRT86	0.703001	9	9	0.978734	1
TAS2R30	0.703294	7	7	0.978734	1
KANSL2	0.704594	4	2	0.978734	1
C12orf42	0.70691	6	4	0.978734	1
EMP1	0.709369	4	4	0.978734	1
TEAD4	0.710763	7	5	0.978734	1
P2RX2	0.713248	6	3	0.978734	1
A2ML1	0.714016	22	20	0.978734	1
BRI3BP	0.71558	2	2	0.978734	1
CD163	0.715879	6	6	0.978734	1
AVPR1A	0.716636	2	2	0.978734	1
MLF2	0.716873	2	2	0.978734	1
CD163L1	0.718425	18	14	0.978734	1
ANO2	0.718506	19	19	0.978734	1
TPCN1	0.721055	11	11	0.978734	1
KMT2D	0.722537	35	23	0.978734	1
HVCN1	0.723068	4	4	0.978734	1
ARID2	0.72603	7	5	0.978734	1
A2M	0.726096	9	5	0.978734	1
DCP1B	0.727889	14	9	0.978734	1
CLEC6A	0.728543	3	3	0.978734	1
TAS2R19	0.732903	7	7	0.981094	1
KRT84	0.735129	13	4	0.981094	1
TMEM117	0.735561	5	5	0.981094	1
FGF6	0.736609	3	2	0.981094	1
COQ5	0.738593	3	3	0.981634	1
PPHLN1	0.746954	6	6	0.983455	1
ASIC1	0.747586	2	2	0.983455	1
SLC5A8	0.748372	9	7	0.983455	1
LRRK2	0.751532	25	13	0.983455	1
LRMP	0.755269	4	4	0.983455	1
PUS7L	0.757541	12	9	0.983455	1
FAM186B	0.760609	18	8	0.983455	1
SOAT2	0.763676	8	5	0.983455	1
ITGA5	0.76445	6	3	0.983455	1
ORAI1	0.764502	6	6	0.983455	1
KDM2B	0.766356	8	8	0.983455	1
STYK1	0.768002	5	2	0.983455	1
CFAP54	0.771571	24	13	0.983455	1
MAP3K12	0.77175	4	4	0.983455	1
STAC3	0.77459	2	2	0.983455	1
NR2C1	0.775415	2	2	0.983455	1
HNF1A	0.775836	6	6	0.983455	1
PARPBP	0.77703	6	6	0.983455	1
FAM90A1	0.777883	14	14	0.983455	1
COX6A1	0.77969	2	2	0.983455	1
DNAJC22	0.784046	3	3	0.983455	1
PIANP	0.785045	3	3	0.983455	1
LRCOL1	0.785593	6	6	0.983455	1
C1RL	0.787398	9	9	0.983455	1
NDUFA9	0.788676	4	2	0.983455	1
PRB2	0.790692	6	6	0.983455	1
SLC38A1	0.792582	4	2	0.983455	1
NTN4	0.79284	7	7	0.983455	1
DYRK4	0.793232	4	4	0.983455	1
CKAP4	0.795313	11	6	0.983455	1
CORO1C	0.795435	3	3	0.983455	1
TSPAN8	0.795854	4	3	0.983455	1
ITPR2	0.797493	11	6	0.983455	1
INHBC	0.798886	2	2	0.983455	1
AVIL	0.799771	8	2	0.983455	1
ESPL1	0.800947	10	10	0.983455	1
MGP	0.80172	3	3	0.983455	1
BIN2	0.80195	6	2	0.983455	1
DTX1	0.803576	5	5	0.983455	1
TRHDE	0.806175	7	7	0.983455	1
WDR66	0.806187	12	10	0.983455	1
DYRK2	0.807239	4	4	0.983455	1
MYO1A	0.807951	20	9	0.983455	1
XPOT	0.818664	7	7	0.994549	1
DPY19L2	0.824583	6	6	0.999625	1
SLC2A3	0.830776	2	2	0.999625	1
ERBB3	0.833819	9	8	0.999625	1
ANAPC5	0.837425	3	3	0.999625	1
NAV3	0.838999	14	13	0.999625	1
ACACB	0.843667	29	29	0.999625	1
SLCO1C1	0.844913	2	2	0.999625	1
HCAR2	0.846322	8	8	0.999625	1
CRADD	0.848951	4	4	0.999625	1
COL2A1	0.854875	12	6	0.999625	1
GPR162	0.854965	8	8	0.999625	1
DDX47	0.858866	4	2	0.999625	1
GRIP1	0.86076	11	5	0.999625	1
PXMP2	0.86342	4	2	0.999625	1
PLBD2	0.865432	7	7	0.999625	1
HCAR3	0.867081	7	7	0.999625	1
WNT10B	0.871843	4	4	0.999625	1
ATN1	0.875811	13	13	0.999625	1
ITGA7	0.876412	10	5	0.999625	1
SHMT2	0.877802	3	2	0.999625	1
NR4A1	0.878067	4	2	0.999625	1
PHETA1	0.878904	3	3	0.999625	1
IKBIP	0.879711	7	6	0.999625	1
ETFBKMT	0.880866	3	3	0.999625	1
ELK3	0.882109	3	3	0.999625	1
CACNB3	0.882765	2	2	0.999625	1
SLC15A5	0.884198	10	10	0.999625	1
SLC38A4	0.886446	4	4	0.999625	1
RPAP3	0.889976	7	4	0.999625	1
CEP290	0.893918	21	12	0.999625	1
GLI1	0.894273	5	4	0.999625	1
WASHC4	0.89536	8	8	0.999625	1
USP44	0.895938	6	5	0.999625	1
CAPZA3	0.897643	9	4	0.999625	1
DDX51	0.899227	8	7	0.999625	1
RAD51AP1	0.899844	4	2	0.999625	1
SLC38A2	0.90055	5	5	0.999625	1
KMT5A	0.901327	3	3	0.999625	1
POLE	0.901418	29	26	0.999625	1
PZP	0.901799	14	12	0.999625	1
PRB3	0.901925	15	15	0.999625	1
INTS13	0.903297	4	2	0.999625	1
TCHP	0.905727	3	3	0.999625	1
GLTP	0.906046	3	3	0.999625	1
GDF11	0.907492	5	4	0.999625	1
ERC1	0.90974	10	2	0.999625	1
ALDH1L2	0.912168	9	5	0.999625	1
METTL25	0.914119	4	2	0.999625	1
KIF21A	0.914684	12	8	0.999625	1
CCDC62	0.919078	6	3	0.999625	1
METTL1	0.919938	2	2	0.999625	1
NANOG	0.920035	3	3	0.999625	1
LETMD1	0.924913	6	6	0.999625	1
C12orf80	0.925165	2	2	0.999625	1
GLS2	0.925895	2	2	0.999625	1
CABP1	0.92951	2	2	0.999625	1
P2RX7	0.931982	19	15	0.999625	1
RESF1	0.934177	25	17	0.999625	1
ANO6	0.93551	6	6	0.999625	1
GATC	0.93663	2	2	0.999625	1
RARG	0.937009	5	5	0.999625	1
BEST3	0.937426	5	3	0.999625	1
CS	0.941817	2	2	0.999625	1
CRACR2A	0.944714	13	11	0.999625	1
BAZ2A	0.945869	15	14	0.999625	1
ZNF385A	0.950444	2	2	0.999625	1
KCNA1	0.950857	2	2	0.999625	1
SDR9C7	0.951658	4	4	0.999625	1
NXPH4	0.9527	4	4	0.999625	1
PWP1	0.953818	9	8	0.999625	1
ISCU	0.954854	4	4	0.999625	1
KRT7	0.955913	10	10	0.999625	1
ZCRB1	0.957456	3	3	0.999625	1
IQCD	0.958978	3	3	0.999625	1
HSD17B6	0.960718	4	4	0.999625	1
KCNH3	0.962912	10	10	0.999625	1
CD9	0.963401	2	2	0.999625	1
NEDD1	0.965971	4	3	0.999625	1
ARNTL2	0.966235	10	7	0.999625	1
ZNF10	0.968827	3	3	0.999625	1
GNB3	0.970611	3	2	0.999625	1
ALKBH2	0.972041	2	2	0.999625	1
PLEKHG7	0.972657	5	5	0.999625	1
DUSP16	0.973467	5	4	0.999625	1
ART4	0.974804	5	3	0.999625	1
PHLDA1	0.976475	2	2	0.999625	1
H1FNT	0.977369	6	6	0.999625	1
IQSEC3	0.978119	19	19	0.999625	1
CCDC91	0.978293	2	2	0.999625	1
FGD4	0.978944	9	8	0.999625	1
LRP6	0.980098	11	8	0.999625	1
ADAMTS20	0.980745	12	9	0.999625	1
TCTN1	0.982261	8	8	0.999625	1
KRT5	0.982676	6	3	0.999625	1
CCDC60	0.984293	10	7	0.999625	1
OR2AP1	0.984644	3	3	0.999625	1
METTL7B	0.986602	5	5	0.999625	1
RASSF9	0.987094	8	8	0.999625	1
OGFOD2	0.98712	6	3	0.999625	1
LRRC43	0.988537	12	9	0.999625	1
RECQL	0.989368	4	3	0.999625	1
LIMA1	0.989447	3	3	0.999625	1
SLCO1B1	0.992351	6	6	0.999625	1
GTSF1	0.994482	3	3	0.999625	1
KRT77	0.995957	6	6	0.999625	1
TMEM120B	0.996164	2	2	0.999625	1
SLC11A2	0.996268	4	4	0.999625	1
ACVRL1	0.99667	4	4	0.999625	1
NCKAP5L	0.999373	6	6	0.999625	1
HOXC13	0.999625	3	2	0.999625	1
COG6	0.00590298	5	5	0.643424	1
USPL1	0.0100088	8	6	0.727306	1
VWA8	0.0150131	24	21	0.818211	1
SOHLH2	0.019039	5	5	0.830098	1
TBC1D4	0.025313	9	2	0.905816	1
FNDC3A	0.0326483	4	4	0.905816	1
TDRD3	0.0347245	4	4	0.905816	1
PCCA	0.0379954	5	5	0.905816	1
NUP58	0.0439887	4	4	0.905816	1
NAXD	0.0457063	7	7	0.905816	1
AKAP11	0.0499606	15	14	0.907617	1
PCDH8	0.0639623	8	8	0.921061	1
COG3	0.0684406	4	4	0.921061	1
CLN5	0.071475	5	5	0.921061	1
N4BP2L2	0.0748091	7	7	0.921061	1
NEK3	0.0753912	9	8	0.921061	1
MYCBP2	0.0861021	12	4	0.921061	1
MTRF1	0.0880638	4	4	0.921061	1
GTF3A	0.0898376	8	8	0.921061	1
SPATA13	0.0940397	20	17	0.921061	1
PCDH20	0.0949414	4	2	0.921061	1
HS6ST3	0.0971761	6	2	0.921061	1
DLEU7	0.104626	3	3	0.950356	1
MYO16	0.117273	17	9	0.998559	1
ATP12A	0.13149	14	14	0.998559	1
DIS3	0.137308	11	11	0.998559	1
SLC15A1	0.148012	8	4	0.998559	1
UGGT2	0.148071	21	12	0.998559	1
RFC3	0.149235	3	3	0.998559	1
[truncated: 10,124 more rows]
