# Supplementary material for: Whole Exome Sequencing Study Identifies Novel Rare Risk Variants for Habitual Coffee Consumption Involved in Olfactory Receptor and Hyperphagia
Source: Nutrients. 2022 Oct 16;14(20):4330. doi: 10.3390/nu14204330 (PMC9607528; doi:10.3390/nu14204330)
Supplement: Supplementary file 1 [file nutrients-14-04330-s001.zip › Table S2.xlsx]

## Sheet: Sheet1
Supplementary Table 2. The results of gene-based robust test by using SKAT R-package
Gene	P value	N.Marker.All	N.Marker.Test	FDR	Bonferroni adjusted P-value
OR2G2	2.15e-20	5	5	2.91e-17	2.91e-17
IRGC	1.12e-10	6	6	1.07e-07	1.07e-07
RNASE2	3.36e-10	2	2	1.29e-07	1.29e-07
VEZT	2.27e-10	11	3	1.41e-07	1.41e-07
SNCAIP	5.04e-10	12	6	2.72e-07	2.72e-07
MFHAS1	5.63e-09	15	2	2.32e-06	2.32e-06
TRIM32	4.59e-09	5	5	2.42e-06	2.42e-06
VSIR	3.58e-07	6	6	0.000165852	0.000165852
ATG2B	8.96e-07	17	17	0.00017248	0.00034496
DUS1L	5.89e-07	4	4	0.00043016	0.00043016
MRPS6	3.65e-06	2	2	0.000528827	0.000528827
NDUFB1	1.39e-05	3	3	0.00177908	0.00533723
MED27	1.03e-05	3	2	0.00270825	0.0054165
TRAIP	3.62e-05	2	2	0.0249334	0.0249334
PHC1	4.22e-05	6	4	0.0131331	0.0262662
RSPO4	0.000151505	7	5	0.0472695	0.0472695
TRPM6	0.000103535	8	8	0.0181531	0.0544594
UGT2B15	0.000145998	10	5	0.0699329	0.0699329
ZNF583	8.26e-05	2	2	0.0392994	0.0785989
ACLY	0.000118999	9	8	0.0434346	0.0868693
FEM1B	0.000444992	2	2	0.183065	0.184227
NIBAN1	0.000141704	13	7	0.0960753	0.192151
OR5M9	0.000228728	7	7	0.193961	0.193961
GRAP2	0.000781694	4	4	0.0902141	0.219656
CHRD	0.000320796	9	3	0.0809813	0.221028
ASCC2	0.00079477	7	7	0.0902141	0.22333
VAC14	0.000419135	3	3	0.172519	0.236811
CDC25A	0.000397256	2	2	0.0809813	0.273709
KIF11	0.000610138	3	3	0.141247	0.282494
VSX1	0.000981889	12	5	0.153175	0.306349
GFPT2	0.000577237	5	5	0.155565	0.311131
CCDC54	0.000470138	5	5	0.0809813	0.323925
TMEM191B	0.00115731	3	3	0.0902141	0.325205
SART3	0.000526857	5	5	0.109235	0.327705
C16orf54	0.000610687	2	2	0.172519	0.345038
RILP	0.000479485	7	7	0.108178	0.350024
PIWIL3	0.00128419	12	12	0.0902141	0.360856
CLK3	0.00088437	6	6	0.183065	0.366129
VPS41	0.00066535	6	3	0.206141	0.376588
GPR31	0.000641983	2	2	0.407017	0.407017
GIMAP1	0.000728414	2	2	0.206141	0.412282
TBC1D3F	0.000592755	4	3	0.108178	0.432711
STARD6	0.00262139	4	4	0.230777	0.456121
SMIM25	0.00159972	2	2	0.166371	0.499113
CEBPE	0.00131613	3	3	0.126677	0.506709
ANKRD30B	0.00297161	17	9	0.230777	0.51706
ABCC2	0.00126855	26	13	0.19578	0.58734
SERPIND1	0.00215437	5	3	0.121076	0.605379
THBS4	0.00116632	11	9	0.209548	0.628644
MECOM	0.000939032	8	8	0.129399	0.646993
IMP4	0.000807136	6	5	0.524323	0.655395
TSPEAR	0.00453675	17	13	0.328914	0.657829
WFDC5	0.00215286	2	2	0.167923	0.671692
TNFRSF11A	0.00397891	8	6	0.230777	0.69233
CLCN1	0.00127873	14	13	0.241254	0.723762
USPL1	0.00332708	8	6	0.337102	0.725304
CYSRT1	0.00140185	4	4	0.184344	0.737374
GTF2E2	0.00179866	4	3	0.370525	0.741049
PARP16	0.00181253	3	3	0.25013	0.750389
OR4A5	0.000903859	15	15	0.383236	0.766472
GRK1	0.00356504	5	3	0.337102	0.777179
BTBD11	0.00130111	10	7	0.202322	0.809288
JKAMP	0.00237909	2	2	0.18319	0.915948
CC2D2A	0.00191568	9	6	0.367665	0.917612
TAF1L	0.0018112	16	16	0.190538	0.952692
AUNIP	0.000711962	4	4	0.321807	0.96542
A1CF	0.44569	2	2	0.960601	1
ABI1	0.42658	2	2	0.960601	1
ABLIM1	0.552816	5	4	0.960601	1
ABRAXAS2	0.342817	2	2	0.960601	1
ACSL5	0.576032	2	2	0.960601	1
ACSM6	0.357177	4	4	0.960601	1
ADAM12	0.420155	9	3	0.960601	1
ADAM8	0.75395	15	13	0.968134	1
ADAMTS14	0.55142	22	21	0.960601	1
ADARB2	0.634096	8	8	0.960601	1
ADD3	0.83236	9	2	0.983197	1
ADRB1	0.902677	4	4	0.999855	1
AFAP1L2	0.586885	12	12	0.960601	1
AGAP11	0.527172	9	9	0.960601	1
AGAP4	0.532096	17	12	0.960601	1
AGAP5	0.452537	5	2	0.960601	1
AGAP6	0.472205	14	12	0.960601	1
AIFM2	0.131303	8	7	0.960601	1
AKR1C1	0.0866346	8	8	0.960601	1
AKR1C2	0.539962	5	5	0.960601	1
AKR1C3	0.154927	8	8	0.960601	1
AKR1C4	1	3	3	1	1
AKR1E2	0.106438	5	2	0.960601	1
ALDH18A1	0.33736	7	2	0.960601	1
ANK3	0.276617	29	21	0.960601	1
ANKRD16	0.24991	7	7	0.960601	1
ANKRD2	0.0488944	5	5	0.911115	1
ANKRD26	0.476075	14	6	0.960601	1
ANKRD30A	0.553464	24	20	0.960601	1
ANTXRL	1	15	3	1	1
ANXA11	0.138017	10	9	0.960601	1
ANXA7	0.716015	6	6	0.964108	1
ANXA8	0.677981	3	2	0.960601	1
AP3M1	0.251187	2	2	0.960601	1
APBB1IP	0.693815	7	4	0.960601	1
ARHGAP12	0.639954	3	2	0.960601	1
ARHGAP19	0.00489387	4	4	0.283233	1
ARHGAP21	0.357407	16	12	0.960601	1
ARHGAP22	1	13	10	1	1
ARID5B	0.359593	5	5	0.960601	1
ARMC3	0.485694	8	5	0.960601	1
ARMC4	0.118115	12	7	0.960601	1
ARMH3	0.832068	3	3	0.983197	1
ARMS2	0.256841	3	3	0.960601	1
AS3MT	0.098419	4	4	0.960601	1
ASAH2	0.394899	6	4	0.960601	1
ASAH2B	0.180129	3	3	0.960601	1
ATAD1	0.254067	2	2	0.960601	1
ATE1	0.707753	5	5	0.963794	1
ATRNL1	1	9	5	1	1
AVPI1	0.5611	3	3	0.960601	1
BAG3	0.0759193	7	5	0.942408	1
BAMBI	0.646331	2	2	0.960601	1
BCCIP	0.535401	3	2	0.960601	1
BEND7	0.531967	3	3	0.960601	1
BICC1	0.593799	8	5	0.960601	1
BLNK	0.179429	6	5	0.960601	1
BMPR1A	0.222579	2	2	0.960601	1
BMS1	0.175457	11	7	0.960601	1
BNIP3	0.749827	3	3	0.968134	1
BTAF1	1	7	6	1	1
BTBD16	0.254268	12	11	0.960601	1
BTRC	1	5	2	1	1
C10orf105	0.0790509	2	2	0.942408	1
C10orf120	1	4	4	1	1
C10orf142	0.848014	3	3	0.98466	1
C10orf53	0.309611	3	3	0.960601	1
C10orf62	0.45837	2	2	0.960601	1
C10orf71	0.200047	23	18	0.960601	1
C10orf82	0.422702	3	3	0.960601	1
C10orf88	0.300125	3	2	0.960601	1
C10orf90	0.429241	12	12	0.960601	1
C10orf95	0.877415	4	4	0.98466	1
C10orf99	0.681368	2	2	0.960601	1
CACNB2	0.395495	10	10	0.960601	1
CALHM1	0.646429	9	6	0.960601	1
CALHM2	0.701259	4	3	0.960601	1
CALHM3	0.833378	5	5	0.983197	1
CALML5	0.00880487	3	3	0.407666	1
CALY	0.812625	4	4	0.976938	1
CASP7	0.339028	11	8	0.960601	1
CC2D2B	0.870176	12	12	0.98466	1
CCDC6	0.286723	5	5	0.960601	1
CCDC7	0.684674	14	12	0.960601	1
CCSER2	0.437545	8	7	0.960601	1
CDH23	0.345804	52	42	0.960601	1
CDHR1	0.296066	12	5	0.960601	1
CELF2	0.765306	5	4	0.968134	1
CEP55	0.283686	8	4	0.960601	1
CFAP43	0.0030228	21	18	0.260609	1
CFAP46	0.886034	59	44	0.986139	1
CFAP58	0.686929	10	9	0.960601	1
CFAP70	0.373073	6	5	0.960601	1
CHAT	0.343036	15	11	0.960601	1
CHST3	0.177983	3	3	0.960601	1
CHUK	0.506121	3	2	0.960601	1
CLRN3	0.162134	4	4	0.960601	1
CNNM2	1	3	3	1	1
COL13A1	1	7	7	1	1
COL17A1	0.672063	20	14	0.960601	1
COX15	0.495272	4	4	0.960601	1
CPEB3	0.727335	6	6	0.964108	1
CPXM2	0.279315	13	13	0.960601	1
CRTAC1	0.322646	13	5	0.960601	1
CSTF2T	0.357997	4	4	0.960601	1
CTBP2	0.724524	16	14	0.964108	1
CTNNA3	0.0404441	7	3	0.814157	1
CUBN	0.916706	56	47	1	1
CUEDC2	0.77552	3	3	0.970447	1
CWF19L1	0.64625	2	2	0.960601	1
CYP17A1	0.605403	2	2	0.960601	1
CYP26A1	0.799493	2	2	0.976689	1
CYP26C1	0.563857	8	2	0.960601	1
CYP2C18	0.733417	8	7	0.964108	1
CYP2C19	0.410035	13	13	0.960601	1
CYP2C8	0.499247	8	5	0.960601	1
CYP2C9	0.527892	9	7	0.960601	1
CYP2E1	0.627192	4	4	0.960601	1
DCLRE1C	0.485275	5	2	0.960601	1
DDX21	1	4	2	1	1
DDX50	0.612304	6	6	0.960601	1
DHTKD1	0.673969	8	5	0.960601	1
DIP2C	0.725367	2	2	0.964108	1
DLG5	1	22	8	1	1
DMBT1	0.880007	34	21	0.98466	1
DNA2	0.778615	8	8	0.97045	1
DNAJB12	0.595523	3	3	0.960601	1
DNAJC1	0.521703	7	5	0.960601	1
DNAJC9	1	2	2	1	1
DNMBP	0.443056	17	11	0.960601	1
DNTT	0.530196	7	5	0.960601	1
DOCK1	0.465447	14	9	0.960601	1
DPCD	0.540692	3	3	0.960601	1
DPYSL4	0.759755	4	4	0.968134	1
DUPD1	0.638685	3	3	0.960601	1
DUSP13	0.861754	9	9	0.98466	1
DUSP5	1	4	2	1	1
DYDC2	0.570531	3	3	0.960601	1
ECHDC3	0.656999	2	2	0.960601	1
EGR2	0.564252	2	2	0.960601	1
EIF3A	0.619043	7	3	0.960601	1
EIF5AL1	0.0619322	4	4	0.932269	1
ELOVL3	0.0778415	5	5	0.942408	1
ENO4	0.689301	6	3	0.960601	1
ENTPD1	0.00990326	4	2	0.416837	1
ENTPD7	0.116318	4	2	0.960601	1
EPC1	0.37115	4	4	0.960601	1
ERCC6	1	25	20	1	1
EXOC6	0.683951	11	10	0.960601	1
EXOSC1	1	2	2	1	1
FAM13C	0.573829	6	5	0.960601	1
FAM160B1	0.016254	4	4	0.537544	1
FAM171A1	0.408228	12	3	0.960601	1
FAM241B	0.378634	3	3	0.960601	1
FAM25A	0.659079	2	2	0.960601	1
FAM53B	0.811079	5	2	0.976938	1
FANK1	0.796146	11	8	0.976689	1
FAS	1	2	2	1	1
FBH1	0.51962	2	2	0.960601	1
FBXW4	0.86816	6	6	0.98466	1
FFAR4	0.658246	3	3	0.960601	1
FGF8	0.284204	2	2	0.960601	1
FGFBP3	0.648963	8	7	0.960601	1
FOXI2	0.587262	2	2	0.960601	1
FRA10AC1	0.0749931	2	2	0.942408	1
FRAT2	0.824062	5	5	0.980824	1
FRG2B	0.574462	8	8	0.960601	1
FRMD4A	0.536747	5	3	0.960601	1
FRMPD2	0.167802	17	9	0.960601	1
FUT11	0.854672	10	3	0.98466	1
FZD8	0.132888	3	3	0.960601	1
GAD2	0.538872	7	7	0.960601	1
GATA3	1	2	2	1	1
GDF2	0.451517	3	3	0.960601	1
GFRA1	0.390821	4	2	0.960601	1
GHITM	0.0898643	2	2	0.960601	1
GJD4	0.54081	9	9	0.960601	1
GLRX3	0.0161162	3	3	0.537544	1
GOT1	0.469167	2	2	0.960601	1
GPAM	0.523813	6	6	0.960601	1
GPR158	0.899723	5	5	0.998973	1
GPRIN2	0.784301	11	3	0.97094	1
GRID1	1	7	7	1	1
GSTO1	1	4	4	1	1
GTPBP4	0.362277	8	5	0.960601	1
H2AFY2	0.688472	4	4	0.960601	1
HABP2	0.700938	13	2	0.960601	1
HACD1	0.75743	2	2	0.968134	1
HELLS	0.737163	4	2	0.964108	1
HERC4	0.457044	5	5	0.960601	1
HK1	0.812475	4	3	0.976938	1
HKDC1	0.762535	13	4	0.968134	1
HMX2	0.834549	3	3	0.983197	1
HOGA1	0.814466	4	4	0.976938	1
HPS1	0.48679	17	16	0.960601	1
HPSE2	0.590212	6	3	0.960601	1
HSPA12A	0.175533	4	4	0.960601	1
HSPA14	0.69664	2	2	0.960601	1
HTR7	1	3	3	1	1
HTRA1	0.345689	4	4	0.960601	1
IDE	0.232118	3	3	0.960601	1
IDI1	0.910699	4	4	1	1
IDI2	1	2	2	1	1
IFIT1	0.782178	6	6	0.970908	1
IFIT1B	0.541291	4	4	0.960601	1
IFIT2	0.0934077	9	9	0.960601	1
IFIT3	0.553429	5	4	0.960601	1
IFIT5	1	3	3	1	1
IL15RA	0.595737	8	6	0.960601	1
INA	0.710755	4	4	0.964108	1
INPP5A	0.461829	3	2	0.960601	1
INPP5F	0.0283468	10	10	0.729141	1
ITGA8	0.410233	10	9	0.960601	1
ITGB1	0.249138	2	2	0.960601	1
ITIH2	0.341434	13	13	0.960601	1
ITIH5	0.00374517	17	14	0.260609	1
JAKMIP3	0.270681	10	6	0.960601	1
JCAD	0.446098	15	8	0.960601	1
JMJD1C	0.455557	24	8	0.960601	1
KAT6B	0.50769	12	8	0.960601	1
KAZALD1	0.477406	5	5	0.960601	1
KCNK18	1	3	3	1	1
KIAA1217	0.592201	19	17	0.960601	1
KIF20B	0.90765	24	24	1	1
KLLN	0.552749	5	5	0.960601	1
KNDC1	1	26	25	1	1
LARP4B	0.0248905	8	8	0.6779	1
LCOR	0.651844	13	12	0.960601	1
LDB3	0.360838	11	10	0.960601	1
LIPA	0.0647323	4	2	0.932269	1
LIPF	0.064665	4	4	0.932269	1
LIPJ	0.0491962	4	4	0.911115	1
LIPK	0.359711	8	5	0.960601	1
LIPM	0.58181	4	4	0.960601	1
LIPN	1	7	3	1	1
LOXL4	0.176656	8	5	0.960601	1
LRRC18	0.350334	3	3	0.960601	1
LRRC27	0.00289527	7	7	0.260609	1
LYZL1	0.881091	4	4	0.98466	1
LYZL2	0.434208	4	4	0.960601	1
LZTS2	0.197644	9	9	0.960601	1
MALRD1	0.581994	39	26	0.960601	1
MARCHF8	1	9	5	1	1
MASTL	0.907899	11	6	1	1
MBL2	0.0664468	2	2	0.932269	1
MCM10	0.812281	10	5	0.976938	1
MEIG1	0.657742	2	2	0.960601	1
MFSD13A	1	3	3	1	1
MKI67	0.724313	67	53	0.964108	1
MLLT10	0.573055	8	6	0.960601	1
MMP21	0.330026	9	8	0.960601	1
MMRN2	1	7	7	1	1
MMS19	1	11	5	1	1
MPP7	0.518645	3	3	0.960601	1
MRPS16	0.848368	2	2	0.98466	1
MSRB2	0.374769	3	3	0.960601	1
MSS51	0.522048	7	5	0.960601	1
MTG1	0.45522	8	7	0.960601	1
MTRNR2L5	0.874103	2	2	0.98466	1
MXI1	0.058819	3	2	0.932269	1
MYO3A	0.868967	16	10	0.98466	1
MYOF	0.682067	24	16	0.960601	1
MYOZ1	0.652562	3	3	0.960601	1
MYPN	0.16045	14	8	0.960601	1
NANOS1	0.650954	3	2	0.960601	1
NCOA4	0.406511	7	6	0.960601	1
NDST2	0.239976	11	10	0.960601	1
NEBL	0.661266	12	5	0.960601	1
NET1	0.244322	6	6	0.960601	1
NEURL1	0.312648	6	6	0.960601	1
NEUROG3	1	3	3	1	1
NFKB2	0.0865648	6	4	0.960601	1
NHLRC2	0.757847	6	6	0.968134	1
NKX2-3	0.0748027	3	3	0.942408	1
NMT2	0.509011	4	3	0.960601	1
NOC3L	0.14915	11	6	0.960601	1
NODAL	1	3	3	1	1
NPFFR1	0.430093	9	9	0.960601	1
NPS	0.473779	2	2	0.960601	1
NPY4R	0.578142	3	2	0.960601	1
NRAP	0.705584	28	28	0.963674	1
NRBF2	0.405276	3	3	0.960601	1
NRG3	0.723422	7	5	0.964108	1
NRP1	0.688852	9	6	0.960601	1
NSMCE4A	0.86379	4	2	0.98466	1
NSUN6	0.218952	5	2	0.960601	1
NT5C2	0.424438	3	2	0.960601	1
NUDT13	0.639831	6	6	0.960601	1
NUDT5	0.608637	2	2	0.960601	1
NUTM2A	0.579424	7	7	0.960601	1
NUTM2B	0.536859	11	11	0.960601	1
OGA	0.198435	5	3	0.960601	1
OGDHL	0.414903	12	8	0.960601	1
OIT3	0.115569	4	3	0.960601	1
OPALIN	0.103723	5	5	0.960601	1
OPN4	0.616231	8	5	0.960601	1
OTUD1	0.844358	3	2	0.98466	1
P4HA1	0.242989	2	2	0.960601	1
PALD1	0.767785	18	18	0.968268	1
PAOX	0.642054	7	6	0.960601	1
PAPSS2	0.872085	8	5	0.98466	1
PARD3	0.765009	6	2	0.968134	1
PARG	0.386772	10	9	0.960601	1
PBLD	1	5	3	1	1
PCDH15	0.59596	29	12	0.960601	1
PCGF6	0.723795	2	2	0.964108	1
PDCD11	0.258414	30	15	0.960601	1
PDCD4	0.676734	7	7	0.960601	1
PDE6C	0.536248	7	7	0.960601	1
PDSS1	0.0352398	3	3	0.741638	1
PDZD7	0.840106	11	5	0.98466	1
PDZD8	0.739219	9	3	0.964108	1
PFKP	0.0180436	8	5	0.553627	1
PGAM1	0.393379	3	3	0.960601	1
PGBD3	0.385629	8	8	0.960601	1
PHYH	0.14199	7	3	0.960601	1
PI4K2A	0.179922	6	6	0.960601	1
PIK3AP1	1	9	6	1	1
PITRM1	0.0638337	23	17	0.932269	1
PITX3	0.364806	2	2	0.960601	1
PKD2L1	0.0303104	10	5	0.736709	1
PLAU	0.24419	8	7	0.960601	1
PLCE1	0.621966	19	14	0.960601	1
PLEKHA1	0.0989714	6	6	0.960601	1
PLPP4	0.7002	2	2	0.960601	1
PLXDC2	0.688356	4	4	0.960601	1
PNLIPRP1	0.433899	7	4	0.960601	1
PNLIPRP3	0.56021	4	3	0.960601	1
POLL	0.857668	6	6	0.98466	1
PPRC1	0.411343	21	7	0.960601	1
PRAP1	0.234686	2	2	0.960601	1
PRDX3	0.054985	4	4	0.932269	1
PRF1	0.0159781	8	8	0.537544	1
PRKCQ	0.484214	5	5	0.960601	1
PRKG1	0.599469	4	4	0.960601	1
PRLHR	0.49952	3	3	0.960601	1
PROSER2	0.585256	16	16	0.960601	1
PRTFDC1	0.733004	5	2	0.964108	1
PRXL2A	0.625579	2	2	0.960601	1
PSAP	0.811619	4	3	0.976938	1
PSD	0.283521	7	4	0.960601	1
PTER	0.231089	3	3	0.960601	1
PTF1A	0.432847	4	4	0.960601	1
PTPRE	0.452586	3	2	0.960601	1
PWWP2B	0.769595	10	10	0.968268	1
R3HCC1L	1	12	6	1	1
RAB11FIP2	0.693178	5	4	0.960601	1
RASSF4	0.216031	5	4	0.960601	1
RBM20	0.533695	11	11	0.960601	1
RBP3	0.49807	11	6	0.960601	1
RBP4	0.665683	2	2	0.960601	1
RET	0.202993	7	2	0.960601	1
RGR	0.383196	7	6	0.960601	1
RHOBTB1	0.562609	3	2	0.960601	1
RNLS	0.791191	3	3	0.975112	1
RPEL1	0.615312	3	3	0.960601	1
RPP38	0.729526	6	6	0.964108	1
RRP12	0.516806	11	11	0.960601	1
RTKN2	0.201918	6	4	0.960601	1
RUFY2	0.477656	3	2	0.960601	1
SEC23IP	0.272291	7	7	0.960601	1
SEC24C	0.228552	13	7	0.960601	1
SEC31B	0.190312	25	18	0.960601	1
SEMA4G	0.228242	11	11	0.960601	1
SFMBT2	0.528374	8	6	0.960601	1
SFR1	0.806551	2	2	0.976938	1
SFRP5	0.798228	6	5	0.976689	1
SFTPA1	0.386056	10	3	0.960601	1
SFTPA2	0.334155	9	5	0.960601	1
SFXN2	0.0039401	2	2	0.260609	1
SGPL1	0.695784	5	3	0.960601	1
SH2D4B	0.721441	2	2	0.964108	1
SH3PXD2A	0.159983	10	4	0.960601	1
SHLD2	0.446742	4	4	0.960601	1
SIRT1	1	8	8	1	1
SKIDA1	0.0318233	18	18	0.736709	1
SLC16A12	0.119051	5	5	0.960601	1
SLC16A9	0.421336	4	4	0.960601	1
SLC29A3	0.673654	10	10	0.960601	1
SLC35G1	0.31286	7	7	0.960601	1
SLC39A12	0.150562	10	8	0.960601	1
SLF2	0.748319	6	6	0.968134	1
SLIT1	0.568504	3	3	0.960601	1
SLK	0.779714	11	11	0.97045	1
SORBS1	0.0191318	14	4	0.553627	1
SORCS1	0.00671198	10	8	0.345294	1
SORCS3	0.873611	13	6	0.98466	1
SPOCK2	0.335755	10	4	0.960601	1
SPRN	0.376468	3	3	0.960601	1
STAMBPL1	0.616986	6	6	0.960601	1
STK32C	0.612116	5	3	0.960601	1
STN1	0.757497	2	2	0.968134	1
STOX1	0.188544	12	12	0.960601	1
SUPV3L1	0.62477	7	3	0.960601	1
SVIL	0.246696	24	18	0.960601	1
SYCE1	0.483067	5	5	0.960601	1
SYNPO2L	0.223325	9	5	0.960601	1
SYT15	0.823708	8	6	0.980824	1
TACC2	0.259572	42	29	0.960601	1
TACR2	0.614665	7	7	0.960601	1
TAF3	0.819174	8	8	0.980046	1
TAF5	0.156355	4	4	0.960601	1
TASOR2	0.344458	30	23	0.960601	1
TBATA	0.691912	6	3	0.960601	1
TCERG1L	0.265915	14	8	0.960601	1
TCTN3	0.266291	8	6	0.960601	1
TDRD1	0.198391	8	4	0.960601	1
TECTB	0.866237	4	2	0.98466	1
TET1	0.427386	20	4	0.960601	1
TFAM	0.468726	4	4	0.960601	1
THNSL1	0.610185	6	6	0.960601	1
TLL2	1	13	5	1	1
TM9SF3	0.59126	7	6	0.960601	1
TMEM236	0.499015	12	12	0.960601	1
TMEM273	0.0564097	3	3	0.932269	1
TNKS2	0.395691	6	3	0.960601	1
TRDMT1	0.574175	4	2	0.960601	1
TRIM8	0.24946	4	4	0.960601	1
TRUB1	0.735722	3	3	0.964108	1
TSPAN15	0.697174	4	4	0.960601	1
TUBAL3	1	13	10	1	1
TUBB8	0.882579	8	8	0.98466	1
TUBGCP2	0.448493	10	9	0.960601	1
TWNK	0.773226	5	5	0.9702	1
UBTD1	1	3	3	1	1
UCN3	0.408206	2	2	0.960601	1
UNC5B	0.53374	13	3	0.960601	1
UPF2	0.55834	6	6	0.960601	1
UROS	1	3	3	1	1
USP54	0.531068	15	11	0.960601	1
USP6NL	0.641368	10	10	0.960601	1
UTF1	0.560214	4	4	0.960601	1
VAX1	0.236523	3	3	0.960601	1
VCL	0.0351462	7	3	0.741638	1
VENTX	0.856722	6	6	0.98466	1
VIM	0.327369	2	2	0.960601	1
VPS26A	0.209402	5	5	0.960601	1
VWA2	0.0793821	15	14	0.942408	1
WAPL	0.555063	7	6	0.960601	1
WASHC2A	0.59254	18	11	0.960601	1
WASHC2C	0.421214	17	10	0.960601	1
WDFY4	0.441457	33	29	0.960601	1
WDR11	0.393271	12	6	0.960601	1
XPNPEP1	0.625621	2	2	0.960601	1
ZCCHC24	0.500236	2	2	0.960601	1
ZEB1	0.199789	5	5	0.960601	1
ZFAND4	0.326438	11	6	0.960601	1
ZFYVE27	0.791884	4	4	0.975112	1
ZNF239	0.837384	7	7	0.984032	1
ZNF248	0.585662	6	6	0.960601	1
ZNF33A	0.692028	12	12	0.960601	1
ZNF33B	0.242562	10	2	0.960601	1
ZNF365	0.177918	3	3	0.960601	1
ZNF37A	0.751404	8	6	0.968134	1
ZNF438	0.865594	8	8	0.98466	1
ZNF503	1	8	8	1	1
ZNF511	0.194663	2	2	0.960601	1
ZNF518A	1	10	10	1	1
ZSWIM8	0.170003	6	4	0.960601	1
ZWINT	0.192615	3	3	0.960601	1
AAMDC	0.0258081	2	2	0.733444	1
AASDHPPT	1	2	2	1	1
ABCC8	0.225348	6	5	1	1
ABCG4	0.568505	2	2	1	1
ABTB2	0.256516	5	5	1	1
ACCS	1	4	3	1	1
ACCSL	0.0307005	5	3	0.733444	1
ACP2	0.621537	4	2	1	1
ACTN3	0.201223	13	13	1	1
ACY3	0.129836	6	6	0.993084	1
ADAMTS15	0.783799	8	8	1	1
ADAMTS8	0.0796933	9	5	0.88519	1
AGBL2	0.0478112	5	5	0.838554	1
AHNAK	0.721608	66	53	1	1
AIP	0.237512	5	4	1	1
AKIP1	0.406302	4	4	1	1
ALDH3B1	0.754131	10	7	1	1
ALDH3B2	0.561164	14	14	1	1
ALG9	0.71525	2	2	1	1
ALKBH3	0.480219	5	5	1	1
ALKBH8	0.815098	13	7	1	1
ALX4	0.537341	5	2	1	1
AMBRA1	1	11	7	1	1
AMOTL1	0.488554	7	5	1	1
AMPD3	0.435076	11	5	1	1
ANGPTL5	0.73384	5	2	1	1
ANKK1	1	23	23	1	1
ANKRD13D	0.169874	2	2	1	1
ANKRD42	0.583877	8	8	1	1
ANO1	0.292322	8	7	1	1
ANO3	1	7	3	1	1
ANO5	0.821322	8	6	1	1
ANO9	0.844954	13	5	1	1
AP2A2	0.152995	4	4	0.999089	1
AP5B1	0.677797	10	7	1	1
APBB1	0.389508	9	8	1	1
APIP	0.158291	5	5	0.999842	1
APLNR	0.651333	7	7	1	1
APLP2	0.0528147	4	2	0.838554	1
APOA1	1	3	3	1	1
APOA4	0.81092	10	8	1	1
APOA5	0.475683	6	6	1	1
AQP11	0.127825	3	3	0.993084	1
ARAP1	0.585835	17	11	1	1
ARFGAP2	1	6	4	1	1
ARHGAP1	1	2	2	1	1
ARHGAP20	0.594459	5	4	1	1
ARHGAP32	0.378721	14	11	1	1
ARHGEF12	0.250135	7	6	1	1
ARHGEF17	1	23	2	1	1
ART1	0.403476	14	8	1	1
ART5	0.692657	9	9	1	1
ASCL2	0.461831	7	7	1	1
ASCL3	0.382551	3	3	1	1
ASRGL1	0.843267	5	5	1	1
ATG13	1	7	5	1	1
ATG16L2	0.233654	5	4	1	1
ATG2A	0.0425916	22	16	0.838554	1
ATM	1	35	29	1	1
B3GAT1	0.353552	2	2	1	1
B3GAT3	0.383723	3	3	1	1
B4GALNT4	0.75048	12	10	1	1
BACE1	0.828366	3	3	1	1
BATF2	1	3	2	1	1
BBOX1	0.737138	7	2	1	1
BBS1	0.836798	3	3	1	1
BCL9L	0.670087	7	2	1	1
BCO2	0.684313	8	8	1	1
BDNF	0.438293	4	4	1	1
BEST1	0.764858	10	10	1	1
BIRC2	0.267814	5	5	1	1
BRMS1	0.0842898	3	3	0.88519	1
BRSK2	1	5	3	1	1
BSCL2	0.63908	6	6	1	1
BSX	0.816987	3	3	1	1
BTBD18	1	5	5	1	1
BTG4	0.45546	2	2	1	1
BUD13	0.838586	9	5	1	1
C11orf1	0.48635	4	2	1	1
C11orf16	0.52448	10	5	1	1
C11orf24	0.831546	7	7	1	1
C11orf42	0.184344	2	2	1	1
C11orf49	0.77292	2	2	1	1
C11orf54	0.146395	3	3	0.999089	1
C11orf65	0.0265971	4	4	0.733444	1
C11orf80	0.70743	5	5	1	1
C11orf86	0.0597563	3	3	0.877427	1
C11orf87	0.351541	2	2	1	1
C11orf94	1	2	2	1	1
C11orf95	0.239371	8	4	1	1
C11orf97	0.64124	4	2	1	1
C1QTNF4	0.3678	4	4	1	1
C2CD2L	0.0160181	9	5	0.714911	1
C2CD3	0.276447	30	18	1	1
CABP2	0.768989	4	4	1	1
CABP4	0.556168	5	3	1	1
CADM1	0.61015	3	2	1	1
CALCA	0.841482	5	3	1	1
CAPN1	0.786089	7	4	1	1
CAPN5	0.0269977	7	2	0.733444	1
CARD16	0.771505	3	2	1	1
CARNS1	0.23894	10	10	1	1
CARS	0.418142	6	6	1	1
CASP1	1	7	2	1	1
CASP4	0.839654	2	2	1	1
CASP5	0.825516	8	5	1	1
CATSPER1	0.478458	7	7	1	1
CATSPERZ	0.126747	3	3	0.993084	1
CAVIN3	0.784799	5	5	1	1
CBL	1	4	3	1	1
CCDC15	0.467709	6	6	1	1
CCDC153	0.299942	6	5	1	1
CCDC34	0.585637	8	5	1	1
CCDC73	0.56604	12	7	1	1
CCDC81	0.882502	9	7	1	1
CCDC82	1	8	8	1	1
CCDC83	0.451112	7	6	1	1
CCDC84	0.17344	3	3	1	1
CCDC86	0.243664	4	4	1	1
CCDC87	0.319308	8	8	1	1
CCDC88B	1	18	10	1	1
CCDC89	1	5	5	1	1
CCDC90B	0.224485	6	6	1	1
CCKBR	0.0918566	2	2	0.892035	1
CD248	0.419716	10	10	1	1
CD44	0.652559	6	5	1	1
CD5	0.268178	7	7	1	1
CD6	0.62668	11	10	1	1
CD81	0.164589	3	2	1	1
CD82	0.52228	6	6	1	1
CDC42BPG	1	13	11	1	1
CDHR5	0.164202	20	7	1	1
CDON	0.332852	12	12	1	1
CEP126	0.909841	11	5	1	1
CEP164	0.303012	16	6	1	1
CEP295	0.512902	25	25	1	1
CEP57	0.624455	5	2	1	1
CHEK1	0.326488	2	2	1	1
CHID1	0.0848834	4	2	0.88519	1
CHKA	0.701536	5	5	1	1
CHRDL2	0.257028	4	4	1	1
CHRNA10	0.604569	11	4	1	1
CKAP5	0.496325	7	5	1	1
CLCF1	0.623284	4	4	1	1
CLNS1A	0.704989	2	2	1	1
CLP1	0.210858	2	2	1	1
CLPB	0.350599	6	5	1	1
CNGA4	0.703951	10	5	1	1
CNTF	0.567982	3	3	1	1
CNTN5	0.560527	9	8	1	1
COLCA2	0.533807	4	4	1	1
COPB1	0.00852295	5	2	0.555959	1
CORO1B	0.0181011	9	9	0.725916	1
CPT1A	0.128369	6	6	0.993084	1
CRACR2B	0.740577	7	3	1	1
CREB3L1	0.304888	7	7	1	1
CSKMT	0.853501	7	7	1	1
CSNK2A3	0.31125	5	5	1	1
CSRP3	0.838896	3	3	1	1
CTNND1	0.622715	8	8	1	1
CTR9	0.617604	5	5	1	1
CTSC	0.494025	4	4	1	1
CTSD	0.278133	4	2	1	1
CTSF	0.227608	4	4	1	1
CTSW	0.585402	5	5	1	1
CTTN	0.858998	6	3	1	1
CWF19L2	0.801435	10	5	1	1
CYB5R2	0.315572	4	4	1	1
DCDC1	0.717111	11	6	1	1
DCHS1	0.623426	44	26	1	1
DCPS	0.313277	8	5	1	1
DDB2	0.552217	3	2	1	1
DDIAS	0.333723	9	9	1	1
DDX10	0.0196888	10	7	0.725916	1
DDX25	1	6	6	1	1
DEAF1	0.351665	6	6	1	1
DEFB108B	1	2	2	1	1
DENND5A	0.289318	7	5	1	1
DEPDC7	0.589972	3	3	1	1
DEUP1	1	8	6	1	1
DGAT2	1	7	3	1	1
DGKZ	0.775297	14	7	1	1
DHCR7	0.569503	7	4	1	1
DIXDC1	1	2	2	1	1
DKK3	0.453704	3	2	1	1
DLAT	0.39532	3	2	1	1
DLG2	1	6	6	1	1
DNAJB13	0.561165	4	2	1	1
DNAJC4	0.044005	5	3	0.838554	1
DNHD1	0.638191	56	40	1	1
DPAGT1	0.360945	3	2	1	1
DPP3	0.229191	11	11	1	1
DRD2	0.432384	3	3	1	1
DRD4	0.632303	17	12	1	1
DSCAML1	0.531228	13	11	1	1
DUSP8	0.621173	4	4	1	1
DYNC2H1	0.485113	39	18	1	1
E2F8	0.45329	7	5	1	1
EED	1	2	2	1	1
EFEMP2	0.527515	6	3	1	1
EHBP1L1	0.431194	15	8	1	1
EHD1	0.170548	2	2	1	1
EI24	0.560578	3	3	1	1
EIF3F	0.63173	4	4	1	1
EIF4G2	1	2	2	1	1
EML3	1	7	7	1	1
EMSY	1	7	5	1	1
EPS8L2	1	14	8	1	1
ESAM	0.630268	7	7	1	1
ESRRA	0.521614	2	2	1	1
ETS1	0.67133	3	2	1	1
EXPH5	0.622772	21	17	1	1
EXT2	0.0876839	9	8	0.88519	1
FAM111A	0.539779	7	7	1	1
FAM111B	0.797325	2	2	1	1
FAM160A2	1	13	8	1	1
FAM168A	0.220958	2	2	1	1
FAM180B	0.510642	3	3	1	1
FAM181B	0.134806	7	7	0.999089	1
FAM76B	0.077151	3	3	0.88519	1
FAM86C1	0.868969	4	2	1	1
FANCF	1	8	8	1	1
FAT3	0.878895	50	50	1	1
FCHSD2	0.0914709	4	4	0.892035	1
FDX1	0.415465	3	2	1	1
FDXACB1	0.912959	8	8	1	1
FEN1	1	4	4	1	1
FERMT3	0.00442975	6	6	0.520603	1
FGF4	0.244604	2	2	1	1
FIBP	1	2	2	1	1
FKBP2	0.705394	3	3	1	1
FLRT1	0.892531	12	12	1	1
FNBP4	1	7	6	1	1
FOLH1	0.741108	12	8	1	1
FOLH1B	0.727815	5	5	1	1
FOLR3	0.904503	5	5	1	1
FOXRED1	0.329404	6	6	1	1
FRMD8	0.756986	5	2	1	1
FUT4	0.831823	3	3	1	1
FXYD2	0.208759	2	2	1	1
FXYD6-FXYD2	0.453505	2	2	1	1
FZD4	0.33076	7	7	1	1
GAB2	0.32946	3	3	1	1
GAL	0.503211	3	3	1	1
GAL3ST3	0.755655	6	3	1	1
GANAB	0.765948	8	2	1	1
GATD1	0.0665791	3	3	0.878975	1
GDPD4	0.68389	6	6	1	1
GDPD5	0.459086	6	6	1	1
GLB1L2	0.37927	3	3	1	1
GLB1L3	1	7	7	1	1
GLYAT	0.25577	7	7	1	1
GLYATL1	0.662535	7	6	1	1
GPR152	0.89713	8	6	1	1
GPR83	0.393646	5	5	1	1
GRAMD1B	0.910363	5	5	1	1
GRIK4	0.00491135	8	6	0.520603	1
GRM5	0.532509	7	7	1	1
GSTP1	0.181201	7	7	1	1
GTF2H1	0.511811	3	3	1	1
GVQW3	0.184313	2	2	1	1
HARBI1	0.129054	4	4	0.993084	1
HBD	0.169507	2	2	1	1
HEPACAM	0.452778	4	2	1	1
HEPHL1	0.0641255	14	12	0.878975	1
HEPN1	0.388796	2	2	1	1
HINFP	0.742894	4	2	1	1
HIPK3	1	6	4	1	1
HMBS	0.0661579	4	2	0.878975	1
HNRNPUL2	0.217478	5	3	1	1
HPS5	0.117918	14	10	0.993084	1
HRAS	1	3	3	1	1
HSD17B12	0.589244	3	3	1	1
HSPB2	0.533801	3	3	1	1
HTR3A	1	3	3	1	1
HYLS1	0.5614	2	2	1	1
HYOU1	0.220467	8	2	1	1
IFITM1	0.712658	2	2	1	1
IFITM10	0.595245	5	5	1	1
IFITM3	0.688066	3	3	1	1
IFT46	0.674505	4	4	1	1
IGHMBP2	0.32687	18	17	1	1
IGSF22	0.428006	29	20	1	1
IGSF9B	0.398596	16	6	1	1
IL10RA	0.0189464	11	11	0.725916	1
ILK	0.390462	3	3	1	1
INCENP	1	9	7	1	1
INPPL1	0.808541	9	8	1	1
INSC	0.759433	15	13	1	1
INTS4	0.561729	7	7	1	1
IRF7	0.904126	6	6	1	1
JAM3	0.112089	3	3	0.979912	1
JAML	0.474792	5	5	1	1
JHY	1	3	2	1	1
KBTBD4	0.155024	4	4	0.999842	1
KCNA4	1	3	3	1	1
KCNJ11	0.0600127	7	7	0.877427	1
KCNJ5	0.751496	2	2	1	1
KCNK4	0.548199	4	2	1	1
KCNQ1	0.726439	6	6	1	1
KCTD14	0.799524	2	2	1	1
KDM4D	0.7003	6	6	1	1
KDM4E	0.206685	13	5	1	1
KIAA1549L	0.0872995	13	8	0.88519	1
KIF18A	0.361821	5	2	1	1
KIRREL3	0.614971	5	2	1	1
KLC2	0.108681	6	6	0.960015	1
KLHL35	0.0114271	12	12	0.605635	1
KMT2A	0.484321	15	13	1	1
KMT5B	0.128694	7	7	0.993084	1
KRTAP5-1	0.50157	4	4	1	1
KRTAP5-10	0.543424	6	6	1	1
KRTAP5-11	0.859162	5	5	1	1
KRTAP5-3	0.707064	4	2	1	1
KRTAP5-4	0.177137	5	3	1	1
KRTAP5-5	0.541891	5	5	1	1
KRTAP5-9	0.198105	5	5	1	1
LARGE2	0.762256	14	6	1	1
LAYN	0.60281	4	2	1	1
LDHA	0.238426	4	4	1	1
LDHC	1	2	2	1	1
LDLRAD3	1	5	2	1	1
LGR4	0.893214	8	6	1	1
LMNTD2	0.620364	19	14	1	1
LMO2	1	3	3	1	1
LPXN	0.537412	5	2	1	1
LRFN4	0.391573	8	8	1	1
LRP4	0.26586	19	14	1	1
LRP5	0.265951	20	16	1	1
LRRC32	1	8	8	1	1
LRRC55	0.406724	3	3	1	1
LRRC56	0.124471	18	14	0.993084	1
LRTOMT	0.856625	5	3	1	1
LSP1	0.0239682	9	5	0.733444	1
LTBP3	0.621019	6	3	1	1
LUZP2	0.149413	4	3	0.999089	1
LYVE1	0.332182	3	2	1	1
MACROD1	0.0989843	4	3	0.932652	1
MADD	0.277349	16	15	1	1
MAML2	0.432129	17	13	1	1
MAP3K11	0.442116	4	2	1	1
MAP4K2	0.682037	7	3	1	1
MAP6	0.75857	9	9	1	1
MAPK8IP1	0.187242	6	6	1	1
MARK2	0.337053	5	5	1	1
MCAM	0.650554	6	6	1	1
ME3	0.6428	3	3	1	1
MED19	0.194118	2	2	1	1
MEN1	0.416085	2	2	1	1
METTL15	0.835109	4	4	1	1
MFRP	0.0838222	9	5	0.88519	1
MICAL2	0.853348	20	19	1	1
MICALCL	0.169811	18	10	1	1
MMP10	0.0642734	8	4	0.878975	1
MMP13	0.675384	6	2	1	1
MMP20	0.741039	11	6	1	1
MMP26	0.511124	2	2	1	1
MMP7	0.653335	4	3	1	1
MOB2	0.760952	4	4	1	1
MOGAT2	0.727202	4	4	1	1
MRE11	0.177186	5	5	1	1
MRGPRE	0.860258	7	3	1	1
MRGPRF	0.0291473	5	2	0.733444	1
MRGPRX2	0.756608	6	6	1	1
MRGPRX3	0.538021	7	3	1	1
MRGPRX4	0.145054	7	6	0.999089	1
MRPL21	0.0780178	3	2	0.88519	1
MRPL23	0.376521	3	3	1	1
MRVI1	1	19	9	1	1
MS4A10	0.708226	5	5	1	1
MS4A12	0.381247	3	3	1	1
MS4A14	0.892039	8	4	1	1
MS4A15	0.445965	6	6	1	1
MS4A2	0.814358	2	2	1	1
MS4A3	0.724385	3	3	1	1
MS4A4A	0.102177	7	7	0.941807	1
MS4A6A	1	4	3	1	1
MS4A6E	0.313472	4	3	1	1
MS4A7	0.864366	4	4	1	1
MS4A8	0.548357	3	3	1	1
MTA2	0.448838	2	2	1	1
MTMR2	0.558333	6	6	1	1
MTNR1B	1	8	8	1	1
MUC15	0.498353	4	4	1	1
MUC5AC	0.390129	14	8	1	1
MUC5B	0.524659	198	156	1	1
MUC6	0.867254	52	46	1	1
MUS81	0.553838	6	2	1	1
MYBPC3	0.10085	21	10	0.939793	1
MYEOV	0.332593	10	10	1	1
MYO7A	0.195357	28	26	1	1
MYOD1	0.260139	5	5	1	1
MYRF	0.0923715	7	7	0.892035	1
NAALAD2	0.768399	5	5	1	1
NAALADL1	0.254613	9	9	1	1
NADSYN1	1	8	3	1	1
NAP1L4	0.347655	4	2	1	1
NARS2	0.800848	5	5	1	1
NAT10	0.0460622	14	14	0.838554	1
NAV2	0.459643	30	29	1	1
NCAM1	0.0717399	9	9	0.878975	1
NCAPD3	0.347089	14	12	1	1
NCR3LG1	0.445121	5	2	1	1
NDUFV1	0.326669	4	4	1	1
NECTIN1	0.560499	5	5	1	1
NELL1	0.0239687	14	14	0.733444	1
NEU3	0.396775	7	6	1	1
NFRKB	0.0155367	7	6	0.714911	1
NLRP10	0.413834	5	5	1	1
NLRP14	0.604872	20	13	1	1
NLRP6	0.0285983	11	11	0.733444	1
NLRX1	0.626115	12	7	1	1
NOX4	0.562172	9	9	1	1
NPAS4	0.0335723	7	7	0.769442	1
NPAT	1	16	2	1	1
NRIP3	0.336995	5	5	1	1
NRXN2	1	12	9	1	1
NTM	0.0434062	5	4	0.838554	1
NUDT22	0.544851	3	3	1	1
NUDT8	1	5	5	1	1
NUMA1	0.0492484	32	20	0.838554	1
NUP160	0.491998	11	11	1	1
NUP98	0.138661	14	13	0.999089	1
NXF1	1	2	2	1	1
NXPE1	0.788768	5	5	1	1
NXPE4	0.518466	6	6	1	1
ODF3	0.808455	7	7	1	1
OLFML1	0.369201	12	7	1	1
OMP	0.0441729	3	2	0.838554	1
OOSP2	0.707353	2	2	1	1
OR10A2	0.520413	8	4	1	1
OR10A3	0.264073	7	7	1	1
OR10A4	0.77747	7	3	1	1
OR10A5	0.884782	3	3	1	1
OR10A6	0.273837	8	8	1	1
OR10AG1	0.248732	8	8	1	1
OR10G4	0.574481	8	8	1	1
OR10G9	0.816701	9	8	1	1
OR10Q1	0.456949	2	2	1	1
OR10V1	0.583316	5	3	1	1
OR10W1	0.00201032	6	6	0.426188	1
OR1S1	0.283901	14	14	1	1
OR1S2	0.164303	8	6	1	1
OR2AG1	0.427848	4	4	1	1
OR2AG2	0.647556	5	2	1	1
OR2AT4	0.31402	4	4	1	1
OR2D2	0.364023	5	5	1	1
OR2D3	0.654717	3	2	1	1
OR4A15	0.214478	7	7	1	1
OR4A16	0.344137	14	14	1	1
OR4A47	0.149365	10	10	0.999089	1
OR4B1	0.222217	6	6	1	1
OR4C11	1	2	2	1	1
OR4C13	0.0709955	9	9	0.878975	1
OR4C15	0.473685	16	16	1	1
OR4C16	0.209788	16	16	1	1
OR4C46	0.341294	10	10	1	1
OR4C6	0.413897	8	8	1	1
OR4D10	0.236718	4	4	1	1
OR4D11	1	2	2	1	1
OR4D5	0.467355	3	3	1	1
OR4D6	0.847048	8	5	1	1
OR4D9	1	6	6	1	1
OR4X1	0.0925697	6	5	0.892035	1
OR51A7	0.281902	4	3	1	1
OR51B2	1	7	7	1	1
OR51B4	0.526398	4	4	1	1
OR51B5	0.791846	7	7	1	1
OR51B6	0.152014	15	15	0.999089	1
OR51D1	0.5695	8	7	1	1
OR51E1	0.78962	7	7	1	1
OR51E2	0.118159	4	4	0.993084	1
OR51F1	1	3	2	1	1
OR51F2	0.590733	6	6	1	1
OR51G2	0.470481	4	2	1	1
OR51I1	0.911287	8	8	1	1
OR51I2	0.889724	5	5	1	1
OR51L1	0.430242	9	7	1	1
OR51M1	0.228243	15	13	1	1
OR51Q1	0.0776363	14	11	0.88519	1
OR51S1	0.498875	7	7	1	1
OR51V1	0.684985	5	5	1	1
OR52A1	0.181438	5	5	1	1
OR52A5	0.70198	3	3	1	1
OR52B4	0.375518	2	2	1	1
OR52D1	0.269575	6	3	1	1
OR52E2	0.904892	9	9	1	1
OR52E4	0.447431	7	4	1	1
OR52E6	0.312609	11	2	1	1
OR52I1	0.569654	11	11	1	1
OR52J3	0.00823952	10	10	0.555959	1
OR52K1	0.692809	7	7	1	1
OR52K2	0.356983	6	6	1	1
OR52L1	0.395916	8	8	1	1
OR52N1	0.487801	5	3	1	1
OR52N4	0.762365	9	2	1	1
OR52W1	0.24405	2	2	1	1
OR56A1	1	2	2	1	1
OR56A3	0.147051	4	4	0.999089	1
OR56A4	0.32263	6	6	1	1
OR56A5	0.521569	5	5	1	1
OR56B1	0.760005	5	5	1	1
OR5AK2	0.373462	2	2	1	1
OR5AP2	0.723866	4	4	1	1
OR5AR1	0.772926	6	6	1	1
OR5B12	0.128009	9	9	0.993084	1
OR5B17	0.493397	4	4	1	1
OR5B2	0.708745	7	7	1	1
OR5B3	0.657429	10	10	1	1
OR5D13	0.64936	5	5	1	1
OR5D14	0.16924	13	13	1	1
OR5D16	0.885858	4	4	1	1
OR5D18	0.589094	5	5	1	1
OR5F1	0.230541	9	9	1	1
OR5I1	0.850068	8	8	1	1
OR5J2	0.0659059	5	5	0.878975	1
OR5L1	0.15024	2	2	0.999089	1
OR5L2	0.574232	5	5	1	1
OR5M1	0.585929	5	5	1	1
OR5M10	0.737404	3	3	1	1
OR5M11	0.763605	6	6	1	1
OR5M3	0.0405283	9	6	0.838554	1
OR5P2	0.652137	3	3	1	1
OR5P3	0.561276	2	2	1	1
OR5R1	1	7	6	1	1
OR5T2	0.658637	10	10	1	1
OR5T3	0.0499637	5	5	0.838554	1
OR5W2	0.00173587	9	9	0.426188	1
OR6M1	0.408155	5	5	1	1
OR6Q1	0.346641	7	7	1	1
OR6X1	0.733731	4	4	1	1
OR8A1	0.635764	4	4	1	1
OR8B12	0.844944	4	4	1	1
OR8B8	0.559523	5	5	1	1
OR8D1	0.32043	6	6	1	1
OR8D4	0.829764	9	9	1	1
OR8G5	0.506792	7	4	1	1
OR8H2	0.880072	12	12	1	1
OR8H3	0.875763	12	12	1	1
OR8I2	0.802924	8	2	1	1
OR8J1	0.272966	8	8	1	1
OR8J3	0.0533985	6	6	0.838554	1
OR8K1	0.84543	4	4	1	1
OR8K3	0.728127	8	8	1	1
OR8K5	0.829136	5	5	1	1
OR8U1	0.87425	11	11	1	1
OR9G4	0.278394	7	7	1	1
OR9I1	0.800415	5	5	1	1
OR9Q1	0.0527481	8	8	0.838554	1
OSBP	0.627531	5	5	1	1
OSBPL5	0.0123503	8	6	0.616062	1
OTOG	0.31554	61	57	1	1
OVCH2	0.31455	11	11	1	1
OVOL1	0.820183	3	3	1	1
P2RY2	0.571981	8	6	1	1
P4HA3	0.11978	8	2	0.993084	1
PACSIN3	0.314209	5	2	1	1
PAMR1	0.0489451	8	5	0.838554	1
PANX1	0.428085	3	2	1	1
PANX3	0.0583976	4	2	0.877427	1
PATE1	0.722174	3	3	1	1
PATE3	0.500768	2	2	1	1
PATE4	0.340902	2	2	1	1
PC	0.0723527	7	7	0.878975	1
PCF11	0.33764	10	5	1	1
PCNX3	0.878527	32	31	1	1
PCSK7	0.785098	8	6	1	1
PDE2A	1	5	3	1	1
PDE3B	0.0576896	7	6	0.877427	1
PDHX	0.498978	8	8	1	1
PDZD3	0.810083	8	5	1	1
PELI3	0.400829	3	3	1	1
PEX16	0.689355	5	5	1	1
PGA3	0.0221477	4	4	0.733444	1
PGA5	0.75858	6	5	1	1
PGAP2	1	8	5	1	1
PGGHG	0.190187	12	12	1	1
PGM2L1	0.573659	6	5	1	1
PGR	0.552425	9	9	1	1
PHLDB1	0.135954	13	10	0.999089	1
PHRF1	0.621885	21	11	1	1
PICALM	0.841915	3	3	1	1
PIDD1	0.917387	14	13	1	1
PIH1D2	0.849544	3	3	1	1
PIK3C2A	0.376583	6	6	1	1
PITPNM1	0.142237	12	10	0.999089	1
PIWIL4	0.172359	9	4	1	1
PKNOX2	0.414863	2	2	1	1
PKP3	0.663826	14	8	1	1
PLAAT2	0.571579	2	2	1	1
PLAAT4	0.821153	4	4	1	1
PLAAT5	0.857656	7	7	1	1
PLCB3	0.918318	9	9	1	1
PLEKHA7	0.13716	9	5	0.999089	1
PLEKHB1	0.0847535	3	2	0.88519	1
PLET1	0.711816	2	2	1	1
PNPLA2	1	9	8	1	1
POGLUT3	0.108599	11	11	0.960015	1
POLA2	0.376821	4	2	1	1
POLD3	0.0266304	4	2	0.733444	1
POU2F3	0.664423	4	4	1	1
PPFIA1	0.458316	9	9	1	1
PPFIBP2	0.647467	10	3	1	1
PPP1R14B	0.784076	2	2	1	1
PPP1R32	0.00656117	14	3	0.555959	1
PPP6R3	1	6	5	1	1
PRCP	0.779486	8	8	1	1
PRDM10	0.153162	9	6	0.999089	1
PRDM11	0.120027	8	8	0.993084	1
PRDX5	0.283238	3	3	1	1
PRG2	0.884066	4	4	1	1
PRMT3	0.563591	2	2	1	1
PRRG4	0.301596	4	3	1	1
PRSS23	1	8	8	1	1
PSMD13	0.142058	4	3	0.999089	1
PTPMT1	1	5	5	1	1
PTPN5	0.560391	8	8	1	1
PTPRCAP	0.829414	6	6	1	1
PTPRJ	0.424972	19	19	1	1
PUS3	0.242032	7	7	1	1
PYGM	0.731952	10	10	1	1
RAB38	0.0872346	4	4	0.88519	1
RAB3IL1	1	2	2	1	1
RAD9A	1	4	4	1	1
RAG1	0.301427	9	9	1	1
RAG2	0.306133	6	6	1	1
RAPSN	0.664294	7	3	1	1
RASGRP2	0.0111822	3	3	0.605635	1
RASSF10	0.496345	9	5	1	1
RASSF7	0.00669047	12	8	0.555959	1
RBM14	0.0310584	3	3	0.733444	1
RBM4B	1	2	2	1	1
RCN1	0.441598	2	2	1	1
RCOR2	0.14081	5	5	0.999089	1
RELT	0.825329	11	11	1	1
RHOD	1	4	4	1	1
RHOG	0.168244	2	2	1	1
RIC3	0.771871	9	9	1	1
RIC8A	0.836809	7	7	1	1
RIN1	0.693495	12	12	1	1
RNF169	1	8	4	1	1
RNH1	0.680045	7	4	1	1
ROBO3	0.76712	20	12	1	1
ROBO4	0.546234	12	8	1	1
ROM1	0.358613	10	10	1	1
RPS6KB2	0.402517	5	2	1	1
RPUSD4	0.290935	6	6	1	1
RRM1	0.819526	4	4	1	1
RSF1	0.159173	15	15	0.999842	1
RTN3	0.864706	4	4	1	1
SAA1	0.809544	3	3	1	1
SAA4	1	2	2	1	1
SAAL1	0.660512	6	6	1	1
SAC3D1	0.510303	6	6	1	1
SART1	0.103329	5	3	0.942179	1
SBF2	1	12	5	1	1
SCGB1C1	1	3	3	1	1
SCGB1D1	0.268681	6	6	1	1
SCGB1D2	0.376687	2	2	1	1
SCN4B	0.482574	3	3	1	1
SCUBE2	0.745315	14	12	1	1
SCYL1	0.374361	9	4	1	1
SDHD	1	2	2	1	1
SERGEF	1	6	2	1	1
SERPING1	1	3	2	1	1
SERPINH1	0.655947	2	2	1	1
SHANK2	0.524309	14	5	1	1
SIAE	0.698942	7	7	1	1
SIDT2	0.697802	10	4	1	1
SIK3	0.445225	12	12	1	1
SIRT3	0.410881	8	5	1	1
SLC15A3	0.448979	9	9	1	1
SLC17A6	0.182493	2	2	1	1
SLC22A10	0.223719	11	11	1	1
SLC22A11	0.555976	7	4	1	1
SLC22A12	0.445859	8	5	1	1
SLC22A18	0.107508	14	9	0.960015	1
SLC22A18AS	0.688869	7	6	1	1
SLC22A24	0.455799	9	9	1	1
SLC22A25	0.308709	11	11	1	1
SLC22A8	0.0445694	4	4	0.838554	1
SLC22A9	0.579657	7	7	1	1
SLC25A22	0.697201	2	2	1	1
SLC25A45	0.799642	4	3	1	1
SLC35C1	0.273794	2	2	1	1
SLC35F2	0.201171	3	2	1	1
SLC36A4	1	9	9	1	1
SLC37A2	0.134129	3	3	0.999089	1
SLC37A4	0.256636	8	7	1	1
SLC39A13	0.0756646	6	6	0.88519	1
SLC3A2	0.220184	7	7	1	1
SLC43A1	0.597377	4	3	1	1
SLC6A5	0.0311368	11	7	0.733444	1
SLCO2B1	0.116187	11	6	0.993084	1
SMTNL1	0.234494	4	4	1	1
SNX15	0.370695	5	5	1	1
SNX19	0.670919	20	20	1	1
SORL1	0.335211	24	19	1	1
SOX6	0.439043	2	2	1	1
SPINDOC	0.348124	3	3	1	1
SPON1	0.00364566	5	2	0.520603	1
SPTBN2	0.404478	16	16	1	1
SPTY2D1	1	8	8	1	1
SRPRA	0.819954	7	4	1	1
SRSF8	0.752877	3	2	1	1
SSH3	0.851528	8	8	1	1
SSRP1	0.530231	5	2	1	1
ST14	0.705486	6	6	1	1
ST3GAL4	0.671932	5	5	1	1
ST5	0.785739	6	4	1	1
STIM1	0.622535	5	5	1	1
STX3	0.328978	2	2	1	1
STX5	0.695819	4	4	1	1
SYT12	0.84917	3	3	1	1
SYT7	1	7	6	1	1
SYT8	0.0794383	11	6	0.88519	1
SYT9	0.0269505	4	3	0.733444	1
SYTL2	0.80474	28	21	1	1
TAF10	0.0520663	3	3	0.838554	1
TAF1D	0.175777	4	4	1	1
TAF6L	0.263004	4	2	1	1
TBC1D10C	0.440347	8	8	1	1
TBCEL	0.0194858	4	2	0.725916	1
TBRG1	0.325269	3	3	1	1
TBX10	0.869595	5	5	1	1
TCIRG1	1	9	5	1	1
TCN1	0.795924	6	2	1	1
TCP11L1	0.780504	6	6	1	1
TEAD1	0.799189	2	2	1	1
TECTA	0.638555	18	18	1	1
TENM4	0.722922	36	33	1	1
TESMIN	0.156047	7	7	0.999842	1
TEX12	0.366468	2	2	1	1
TH	0.250654	7	7	1	1
THAP12	0.135771	8	8	0.999089	1
THRSP	1	4	4	1	1
TIGD3	0.496634	5	5	1	1
TIRAP	0.476724	4	4	1	1
TKFC	0.613884	9	9	1	1
TLCD5	0.717633	2	2	1	1
TM7SF2	0.217863	10	10	1	1
TMEM123	0.00409111	5	4	0.520603	1
TMEM126A	0.270908	4	4	1	1
TMEM126B	0.184518	2	2	1	1
TMEM132A	0.414953	13	8	1	1
TMEM135	0.245278	5	5	1	1
TMEM151A	0.682428	5	5	1	1
TMEM179B	0.773436	2	2	1	1
TMEM218	0.151329	3	3	0.999089	1
TMEM223	0.371803	4	4	1	1
TMEM225	0.67719	6	6	1	1
TMEM41B	0.336386	2	2	1	1
TMEM45B	1	5	5	1	1
TMEM80	0.619923	8	7	1	1
TMPRSS13	0.780625	9	6	1	1
TMPRSS4	0.612954	6	6	1	1
TMPRSS5	0.604741	9	9	1	1
TMX2	0.379699	2	2	1	1
TNKS1BP1	0.229122	27	18	1	1
TNNT3	0.615467	2	2	1	1
TOLLIP	0.464089	3	3	1	1
TP53AIP1	0.0947476	6	6	0.902764	1
TPBGL	0.319684	8	8	1	1
TPCN2	0.50106	17	17	1	1
TPH1	0.303224	6	6	1	1
TPP1	0.425463	4	4	1	1
TRAF6	0.0725569	2	2	0.878975	1
TRAPPC4	0.821911	2	2	1	1
TREH	0.86658	9	7	1	1
TRIM21	0.60565	5	5	1	1
TRIM22	1	6	2	1	1
TRIM29	0.29068	7	5	1	1
TRIM34	1	7	7	1	1
TRIM48	0.549842	4	4	1	1
TRIM49	0.29012	6	6	1	1
TRIM49B	0.599307	3	3	1	1
TRIM49C	0.847447	5	5	1	1
TRIM49D1	0.305741	2	2	1	1
TRIM5	0.822033	12	12	1	1
TRIM51	0.786174	11	7	1	1
TRIM6	0.214843	8	8	1	1
TRIM64	0.0631909	6	6	0.878975	1
TRIM64B	1	8	8	1	1
TRIM64C	0.304195	5	5	1	1
TRIM66	0.668346	21	14	1	1
TRIM68	0.676359	6	6	1	1
TRIM77	0.225775	5	5	1	1
TRPC6	0.518946	8	7	1	1
TRPM5	0.829656	28	26	1	1
TRPT1	1	6	4	1	1
TSGA10IP	0.868119	6	5	1	1
TSKU	0.475336	9	4	1	1
TSPAN18	0.539047	4	4	1	1
TSPAN32	0.222469	10	8	1	1
TSPAN4	0.296717	3	3	1	1
TSSC4	0.921483	7	7	1	1
TTC12	0.566091	8	6	1	1
TUB	0.205308	8	2	1	1
TUT1	0.0473885	5	5	0.838554	1
TYR	0.158924	9	9	0.999842	1
UBASH3B	0.598501	5	5	1	1
UBE4A	0.0716322	5	5	0.878975	1
UBQLN3	1	11	8	1	1
UBQLNL	0.291751	15	6	1	1
UBTFL1	0.171742	2	2	1	1
UCP3	0.229352	5	5	1	1
UNC93B1	0.218157	14	14	1	1
UPK2	0.0509693	4	4	0.838554	1
UQCC3	0.447095	2	2	1	1
USH1C	0.129991	12	9	0.993084	1
USP2	0.639274	6	4	1	1
USP28	0.00729391	12	9	0.555959	1
USP35	0.75246	18	18	1	1
USP47	0.663897	5	4	1	1
UVRAG	0.390471	5	5	1	1
VEGFB	0.611911	5	4	1	1
VPS11	0.397053	8	5	1	1
VPS37C	0.74418	8	8	1	1
VPS51	0.659111	5	5	1	1
VSIG10L2	0.0112112	19	17	0.605635	1
VSTM5	0.0692005	5	3	0.878975	1
VWA5A	0.48714	14	6	1	1
VWCE	0.222137	9	8	1	1
WDR74	0.640723	2	2	1	1
WEE1	0.564292	4	4	1	1
WT1	0.52199	4	4	1	1
ZBED5	0.395617	9	6	1	1
ZBTB16	0.314262	2	2	1	1
ZBTB3	0.343815	2	2	1	1
ZBTB44	0.808146	2	2	1	1
ZC3H12C	0.434507	7	3	1	1
ZDHHC13	0.487134	3	2	1	1
ZDHHC24	0.208194	3	3	1	1
ZDHHC5	0.559818	7	7	1	1
ZFP91	0.198182	4	4	1	1
ZNF143	0.695264	4	4	1	1
ZNF195	0.194774	2	2	1	1
ZNF202	0.454448	8	3	1	1
ZNF214	0.0841265	10	10	0.88519	1
ZNF215	0.815327	14	5	1	1
ZNF408	0.545261	9	9	1	1
ZNF705E	0.25611	10	10	1	1
ZNHIT2	0.266151	4	4	1	1
ZP1	0.500077	7	3	1	1
ZPR1	0.703858	10	10	1	1
ZW10	0.307702	7	2	1	1
A2M	0.88614	9	5	1	1
A2ML1	0.896714	22	20	1	1
ABCB9	0.786288	5	4	1	1
ABCC9	0.460488	6	6	0.997816	1
ABCD2	0.25395	4	4	0.957795	1
ACACB	0.278013	29	29	0.973394	1
ACAD10	0.318621	13	11	0.997816	1
ACADS	0.209434	4	4	0.947858	1
ACRBP	0.218871	4	2	0.947858	1
ACSM4	0.0219824	7	7	0.651098	1
ACVRL1	0.0790453	4	4	0.781667	1
ADAMTS20	0.680296	12	9	0.997816	1
ADCY6	0.126678	12	8	0.946163	1
ADGRD1	0.344884	11	4	0.997816	1
AGAP2	0.138855	8	6	0.947858	1
AKAP3	0.0401698	9	9	0.7808	1
ALDH1L2	0.0718099	9	5	0.781667	1
ALG10	0.849085	3	3	1	1
ALG10B	0.290663	7	7	0.995352	1
ALKBH2	0.699336	2	2	0.997816	1
ALX1	0.411527	4	4	0.997816	1
AMDHD1	0.326553	5	2	0.997816	1
ANAPC5	0.558381	3	3	0.997816	1
ANAPC7	0.647804	3	3	0.997816	1
ANHX	0.828418	6	4	1	1
ANKLE2	0.741611	9	3	0.997816	1
ANKRD33	0.431928	12	4	0.997816	1
ANO2	0.903187	19	19	1	1
ANO4	0.176149	4	4	0.947858	1
ANO6	0.434803	6	6	0.997816	1
APAF1	0.688892	13	9	0.997816	1
APOLD1	0.55105	6	6	0.997816	1
APPL2	0.0703542	10	10	0.781667	1
ARHGAP9	0.401134	11	11	0.997816	1
ARHGDIB	0.619048	2	2	0.997816	1
ARHGEF25	0.129746	11	7	0.946163	1
ARID2	0.577135	7	5	0.997816	1
ARL6IP4	0.790448	3	3	1	1
ARNTL2	0.52905	10	7	0.997816	1
ARPC3	0.486786	2	2	0.997816	1
ART4	1	5	3	1	1
ASB8	0.533679	2	2	0.997816	1
ASIC1	0.863289	2	2	1	1
ATF1	0.27856	2	2	0.973394	1
ATF7IP	0.575864	9	9	0.997816	1
ATN1	0.194109	13	13	0.947858	1
ATP2A2	0.686686	3	3	0.997816	1
ATP2B1	0.261646	3	2	0.957795	1
ATP5F1B	0.408293	2	2	0.997816	1
ATP6V0A2	0.0805956	9	6	0.781667	1
ATXN2	0.327547	12	12	0.997816	1
AVIL	0.0471873	8	2	0.781667	1
AVPR1A	0.835535	2	2	1	1
B4GALNT1	0.535074	10	10	0.997816	1
B4GALNT3	0.176597	22	19	0.947858	1
BAZ2A	0.795488	15	14	1	1
BBS10	0.301649	7	7	0.997816	1
BCAT1	0.784435	5	5	1	1
BCDIN3D	0.702631	7	7	0.997816	1
BEST3	1	5	3	1	1
BHLHE41	0.575525	6	6	0.997816	1
BICDL1	0.590083	4	4	0.997816	1
BIN2	1	6	2	1	1
BORCS5	0.0816854	3	3	0.781667	1
BRI3BP	0.344378	2	2	0.997816	1
C12orf10	0.227278	7	6	0.947858	1
C12orf40	0.702594	5	3	0.997816	1
C12orf42	0.75259	6	4	0.997816	1
C12orf43	0.0417155	5	5	0.781667	1
C12orf49	0.215569	4	4	0.947858	1
C12orf56	0.457102	7	5	0.997816	1
C12orf57	0.707958	3	3	0.997816	1
C12orf71	0.251235	2	2	0.957795	1
C12orf74	0.475103	5	5	0.997816	1
C12orf80	1	2	2	1	1
C1QL4	0.606559	2	2	0.997816	1
C1RL	1	9	9	1	1
C3AR1	0.849398	3	3	1	1
CABP1	0.801369	2	2	1	1
CACNA1C	0.207268	10	5	0.947858	1
CACNA2D4	0.0654467	18	10	0.781667	1
CACNB3	1	2	2	1	1
CALCOCO1	0.00837951	6	2	0.482679	1
CAMKK2	0.556725	7	7	0.997816	1
CAND1	0.730235	4	4	0.997816	1
CAPRIN2	0.19113	10	7	0.947858	1
CAPS2	0.386189	10	5	0.997816	1
CAPZA3	0.75623	9	4	0.997816	1
CASC1	0.765679	5	5	0.999646	1
CCDC184	0.694564	3	3	0.997816	1
CCDC38	0.143475	9	6	0.947858	1
CCDC60	1	10	7	1	1
CCDC62	1	6	3	1	1
CCDC63	0.572679	4	4	0.997816	1
CCDC65	0.159944	11	11	0.947858	1
CCDC77	0.696995	7	7	0.997816	1
CCDC91	0.642478	2	2	0.997816	1
CCND2	0.186587	3	2	0.947858	1
CCNT1	0.582149	5	5	0.997816	1
CD163	0.870883	6	6	1	1
CD163L1	0.859891	18	14	1	1
CD27	0.230107	4	4	0.947858	1
CD4	0.724888	4	4	0.997816	1
CD9	1	2	2	1	1
CELA1	0.196077	7	7	0.947858	1
CEP290	0.757172	21	12	0.997816	1
CEP83	0.71422	11	6	0.997816	1
CERS5	0.223943	4	4	0.947858	1
CFAP54	1	24	13	1	1
CHD4	0.0246288	2	2	0.666049	1
CHFR	0.684509	5	4	0.997816	1
CHPT1	0.380936	5	4	0.997816	1
CIT	0.0895363	16	8	0.843812	1
CKAP4	0.857993	11	6	1	1
CLEC12B	0.610152	5	3	0.997816	1
CLEC1B	0.792284	5	4	1	1
CLEC2D	0.416553	6	6	0.997816	1
CLEC6A	0.424065	3	3	0.997816	1
CLEC7A	0.721881	2	2	0.997816	1
CLECL1	0.525818	8	8	0.997816	1
CLIP1	0.455883	10	5	0.997816	1
CLSTN3	0.640927	6	2	0.997816	1
CMKLR1	0.677504	5	5	0.997816	1
CNTN1	0.477088	6	2	0.997816	1
COL2A1	0.395654	12	6	0.997816	1
COQ10A	0.51831	3	3	0.997816	1
COQ5	0.879759	3	3	1	1
CORO1C	0.761048	3	3	0.997816	1
COX6A1	1	2	2	1	1
CPNE8	0.0806122	2	2	0.781667	1
CRACR2A	0.439182	13	11	0.997816	1
CRADD	0.28295	4	4	0.983211	1
CS	0.502065	2	2	0.997816	1
CSAD	0.233346	11	7	0.948634	1
CSRNP2	0.578686	4	3	0.997816	1
CUX2	0.0328943	14	14	0.730723	1
CYP27B1	0.172903	3	3	0.947858	1
DBX2	0.0780718	6	6	0.781667	1
DCD	0.398844	3	3	0.997816	1
DCP1B	0.901314	14	9	1	1
DDN	0.075687	4	4	0.781667	1
DDX11	0.014131	17	13	0.549344	1
DDX47	0.239622	4	2	0.957795	1
DDX51	1	8	7	1	1
DDX54	0.0913555	15	11	0.848107	1
DDX55	0.567353	9	9	0.997816	1
DENND5B	0.398077	7	7	0.997816	1
DEPDC4	0.759483	3	2	0.997816	1
DERA	0.641743	2	2	0.997816	1
DGKA	0.761107	6	2	0.997816	1
DHX37	0.320738	13	12	0.997816	1
DIABLO	0.54485	3	2	0.997816	1
DIP2B	0.669939	6	6	0.997816	1
DNAH10	0.148749	53	50	0.947858	1
DNAJC22	0.854912	3	3	1	1
DNM1L	0.0159991	2	2	0.582732	1
DPPA3	0.446888	2	2	0.997816	1
DPY19L2	1	6	6	1	1
DTX1	0.487669	5	5	0.997816	1
DUSP16	1	5	4	1	1
DUSP6	0.132254	6	6	0.946163	1
DYRK2	1	4	4	1	1
DYRK4	1	4	4	1	1
EEA1	0.860513	12	12	1	1
EEF1AKMT3	0.552139	5	4	0.997816	1
EID3	0.367923	5	5	0.997816	1
ELK3	1	3	3	1	1
EMP1	0.870479	4	4	1	1
ENDOU	0.676356	6	6	0.997816	1
ENO2	0.232776	4	4	0.948634	1
EP400	0.227598	33	27	0.947858	1
EPS8	0.511874	14	9	0.997816	1
ERBB3	0.156515	9	8	0.947858	1
ERC1	1	10	2	1	1
ERP27	0.606053	3	3	0.997816	1
ERP29	0.653421	2	2	0.997816	1
ESPL1	0.478834	10	10	0.997816	1
ESYT1	0.0518389	9	7	0.781667	1
ETFBKMT	0.652086	3	3	0.997816	1
ETNK1	0.458798	2	2	0.997816	1
ETV6	0.0317302	4	2	0.730723	1
FAM186A	0.617238	26	26	0.997816	1
FAM186B	0.86168	18	8	1	1
FAM216A	0.00473838	4	4	0.368409	1
FAM222A	0.681133	3	3	0.997816	1
FAM90A1	0.797377	14	14	1	1
FBRSL1	0.371877	25	17	0.997816	1
FBXL14	0.502072	2	2	0.997816	1
FGD4	1	9	8	1	1
FGD6	0.396642	16	15	0.997816	1
FGF23	0.720806	2	2	0.997816	1
FGF6	0.835085	3	2	1	1
FICD	0.628829	5	5	0.997816	1
FKBP11	0.500287	2	2	0.997816	1
FMNL3	0.686632	5	3	0.997816	1
FOXJ2	0.01248	3	3	0.549344	1
FOXM1	0.434357	7	5	0.997816	1
FOXN4	0.771942	7	6	1	1
GALNT4	0.544524	8	8	0.997816	1
GALNT8	0.584781	11	6	0.997816	1
GALNT9	0.616534	5	4	0.997816	1
GAS2L3	0.502119	9	5	0.997816	1
GATC	1	2	2	1	1
GCN1	0.524309	9	4	0.997816	1
GDF11	1	5	4	1	1
GIT2	0.0395445	5	5	0.7808	1
GLI1	1	5	4	1	1
GLIPR1L2	0.00184663	5	5	0.229721	1
GLS2	1	2	2	1	1
GLT1D1	0.391603	4	4	0.997816	1
GLTP	1	3	3	1	1
GNB3	1	3	2	1	1
GNPTAB	0.260715	7	3	0.957795	1
GOLGA3	0.836994	31	29	1	1
GPD1	0.00853612	5	4	0.482679	1
GPR162	0.55088	8	8	0.997816	1
GPR84	0.377658	9	9	0.997816	1
GPRC5D	0.783872	5	5	1	1
GRASP	0.333892	5	3	0.997816	1
GRIP1	0.460584	11	5	0.997816	1
GTF2H3	0.104978	3	2	0.919666	1
GTSF1	1	3	3	1	1
GUCY2C	0.245938	9	7	0.957795	1
GXYLT1	0.198698	3	3	0.947858	1
GYS2	0.259516	7	7	0.957795	1
H1FNT	1	6	6	1	1
H3F3C	0.43314	2	2	0.997816	1
HAL	0.745193	12	5	0.997816	1
HCAR1	0.573839	2	2	0.997816	1
HCAR2	1	8	8	1	1
HCAR3	0.909268	7	7	1	1
HDAC7	0.687325	12	6	0.997816	1
HEBP1	0.420857	4	4	0.997816	1
HECTD4	0.0119416	13	8	0.549344	1
HELB	0.524089	13	13	0.997816	1
HIP1R	0.348122	12	12	0.997816	1
HNF1A	1	6	6	1	1
HOXC10	0.169045	4	4	0.947858	1
HOXC13	1	3	2	1	1
HOXC4	0.260779	2	2	0.957795	1
HOXC5	0.577127	2	2	0.997816	1
HOXC6	0.722655	4	4	0.997816	1
HPD	0.274947	6	3	0.973394	1
HSD17B6	0.878038	4	4	1	1
HSP90B1	0.226831	4	3	0.947858	1
HSPB8	0.57564	2	2	0.997816	1
HVCN1	0.86235	4	4	1	1
IFFO1	0.21485	2	2	0.947858	1
IFT81	0.601186	6	6	0.997816	1
IKBIP	0.675246	7	6	0.997816	1
IL22	0.664425	2	2	0.997816	1
INHBC	1	2	2	1	1
INHBE	0.316407	5	2	0.997816	1
INTS13	1	4	2	1	1
IPO8	0.127283	5	5	0.946163	1
IQCD	0.789991	3	3	1	1
IQSEC3	0.916746	19	19	1	1
IRAK3	0.651523	10	8	0.997816	1
ISCU	0.179542	4	4	0.947858	1
ITGA5	0.886295	6	3	1	1
ITGA7	1	10	5	1	1
ITGB7	0.657728	9	8	0.997816	1
ITPR2	0.443508	11	6	0.997816	1
KANSL2	0.82807	4	2	1	1
KCNA1	1	2	2	1	1
KCNA5	0.7812	10	10	1	1
KCNH3	1	10	10	1	1
KDM2B	0.755283	8	8	0.997816	1
KDM5A	0.723732	13	11	0.997816	1
KIF21A	1	12	8	1	1
KIF5A	0.359079	8	8	0.997816	1
KLRB1	0.444254	2	2	0.997816	1
KLRC2	0.389876	3	3	0.997816	1
KLRF2	0.313134	4	4	0.997816	1
KMT2D	0.197459	35	23	0.947858	1
KMT5A	0.777974	3	3	1	1
KNTC1	0.874421	19	19	1	1
KRT1	0.0716607	6	4	0.781667	1
KRT18	0.0136963	3	3	0.549344	1
KRT2	0.0633395	6	4	0.781667	1
KRT3	0.674335	8	8	0.997816	1
KRT4	0.757897	9	4	0.997816	1
KRT5	1	6	3	1	1
KRT6A	0.0313871	10	9	0.730723	1
KRT6B	0.705186	10	3	0.997816	1
KRT7	0.838864	10	10	1	1
KRT71	0.713815	10	6	0.997816	1
KRT72	0.215561	11	5	0.947858	1
KRT73	0.697674	9	3	0.997816	1
KRT74	0.60106	17	10	0.997816	1
KRT75	0.836883	15	10	1	1
KRT76	0.820326	15	9	1	1
KRT77	1	6	6	1	1
KRT79	0.154445	14	6	0.947858	1
KRT8	0.136362	8	6	0.946163	1
KRT80	0.658166	5	4	0.997816	1
KRT81	0.449241	11	9	0.997816	1
KRT82	0.54288	15	8	0.997816	1
KRT83	0.361876	8	5	0.997816	1
KRT84	0.652106	13	4	0.997816	1
KRT85	0.737723	5	5	0.997816	1
KRT86	0.884297	9	9	1	1
KSR2	0.710688	5	5	0.997816	1
LAG3	0.0373524	7	4	0.778117	1
LALBA	0.424491	2	2	0.997816	1
LDHB	0.633667	2	2	0.997816	1
LETMD1	1	6	6	1	1
LGR5	0.417522	13	11	0.997816	1
LIMA1	0.349555	3	3	0.997816	1
LMBR1L	0.553438	4	3	0.997816	1
LMNTD1	0.563158	5	2	0.997816	1
LOC645177	0.592845	12	12	0.997816	1
LPCAT3	0.0967812	2	2	0.872433	1
LRCOL1	0.355842	6	6	0.997816	1
LRIG3	0.777751	8	3	1	1
LRMP	0.859555	4	4	1	1
LRP1	0.728449	25	19	0.997816	1
LRP6	0.174679	11	8	0.947858	1
LRRC10	0.226515	3	2	0.947858	1
LRRC23	0.0275609	2	2	0.685715	1
LRRC43	0.199273	12	9	0.947858	1
LRRIQ1	0.750717	20	18	0.997816	1
LRRK2	0.380914	25	13	0.997816	1
LRTM2	0.182832	6	6	0.947858	1
LTA4H	0.606954	5	4	0.997816	1
MANSC1	0.47929	8	6	0.997816	1
MANSC4	0.848137	5	5	1	1
MAP3K12	1	4	4	1	1
MARCHF9	0.450346	4	4	0.997816	1
MARS	0.277741	5	5	0.973394	1
MBD6	0.62424	8	8	0.997816	1
MDM1	0.519521	10	8	0.997816	1
MDM2	0.119022	2	2	0.946163	1
MED13L	0.218922	12	9	0.947858	1
METTL1	1	2	2	1	1
METTL25	0.726225	4	2	0.997816	1
METTL7B	1	5	5	1	1
MFSD5	0.125207	2	2	0.946163	1
MGAT4C	0.0188392	6	6	0.616736	1
MGP	0.835804	3	3	1	1
MGST1	0.660558	3	2	0.997816	1
MLF2	0.834704	2	2	1	1
MLXIP	0.0203088	6	6	0.631602	1
MMAB	0.297256	6	5	0.997816	1
MMP17	0.665274	16	3	0.997816	1
MMP19	0.561151	7	5	0.997816	1
MON2	0.248196	10	2	0.957795	1
MPHOSPH9	0.128836	10	10	0.946163	1
MRPL51	0.476433	2	2	0.997816	1
MRPS35	0.556242	2	2	0.997816	1
MYBPC1	0.0942419	6	4	0.862036	1
MYF5	0.394554	2	2	0.997816	1
MYF6	0.741415	5	5	0.997816	1
MYL2	0.119024	2	2	0.946163	1
MYO1A	1	20	9	1	1
MYO1H	0.381961	9	5	0.997816	1
MYRFL	0.402417	7	4	0.997816	1
NAA25	0.677299	4	4	0.997816	1
NACA	0.193313	27	27	0.947858	1
NANOG	1	3	3	1	1
NAV3	1	14	13	1	1
NCAPD2	0.210286	14	10	0.947858	1
NCKAP1L	0.583572	9	7	0.997816	1
NCKAP5L	0.52168	6	6	0.997816	1
NCOR2	0.527513	28	24	0.997816	1
NDUFA9	1	4	2	1	1
NEDD1	0.6535	4	3	0.997816	1
NELL2	0.267766	8	8	0.968316	1
NEMP1	0.227602	3	2	0.947858	1
NEUROD4	0.714018	4	4	0.997816	1
NOC4L	0.517646	11	4	0.997816	1
NOS1	0.34931	17	9	0.997816	1
NR2C1	1	2	2	1	1
NR4A1	1	4	2	1	1
NRIP2	0.0263792	5	5	0.683662	1
NTN4	0.8089	7	7	1	1
NTS	0.348954	3	3	0.997816	1
NUAK1	0.0375297	4	4	0.778117	1
NUP107	0.201222	8	7	0.947858	1
NXPH4	1	4	4	1	1
OAS2	0.522208	6	5	0.997816	1
OAS3	0.24843	16	8	0.957795	1
OASL	0.761998	3	3	0.997816	1
OGFOD2	0.704223	6	3	0.997816	1
OR10A7	0.166345	4	3	0.947858	1
OR2AP1	1	3	3	1	1
OR6C1	0.482878	7	4	0.997816	1
OR6C2	0.35285	5	5	0.997816	1
OR6C4	0.274215	4	4	0.973394	1
OR6C6	0.0794018	3	3	0.781667	1
OR6C68	0.446178	4	4	0.997816	1
OR6C70	0.42854	5	5	0.997816	1
OR6C75	0.446752	2	2	0.997816	1
OR9K2	0.303073	9	9	0.997816	1
ORAI1	0.9095	6	6	1	1
OS9	0.0797894	5	5	0.781667	1
OTOGL	0.629538	27	26	0.997816	1
OVCH1	0.409726	18	15	0.997816	1
P2RX2	0.806584	6	3	1	1
P2RX4	0.0641937	7	5	0.781667	1
P2RX7	0.264523	19	15	0.962183	1
P3H3	0.261777	13	10	0.957795	1
PAH	0.415923	12	11	0.997816	1
PAN2	0.621291	5	2	0.997816	1
PARP11	0.148636	2	2	0.947858	1
PARPBP	0.294445	6	6	0.995352	1
PAWR	0.118007	3	3	0.946163	1
PCED1B	0.0624125	3	3	0.781667	1
PDE1B	0.8215	6	4	1	1
PDE3A	0.171507	8	5	0.947858	1
PDZRN4	0.2292	15	12	0.947858	1
PEBP1	0.607078	2	2	0.997816	1
PEX5	0.704551	4	4	0.997816	1
PFKM	0.298972	5	5	0.997816	1
PHETA1	0.704399	3	3	0.997816	1
PHLDA1	0.866795	2	2	1	1
PIANP	1	3	3	1	1
PIK3C2G	0.434086	25	19	0.997816	1
PIP4K2C	0.226316	2	2	0.947858	1
PITPNM2	0.593108	9	6	0.997816	1
PIWIL1	0.653667	4	4	0.997816	1
PLBD1	0.503905	7	7	0.997816	1
PLBD2	1	7	7	1	1
PLEKHA5	0.0679515	5	5	0.781667	1
PLEKHG6	0.136638	7	5	0.946163	1
PLEKHG7	0.836533	5	5	1	1
PLXNC1	0.43021	11	6	0.997816	1
PMEL	0.748366	7	7	0.997816	1
POC1B-GALNT4	0.791357	4	4	1	1
POLE	0.596405	29	26	0.997816	1
POLR3B	0.490029	6	2	0.997816	1
POP5	0.260336	2	2	0.957795	1
PPFIBP1	0.33284	12	9	0.997816	1
PPHLN1	0.795772	6	6	1	1
PPM1H	0.0462832	5	2	0.781667	1
PPP1R12A	0.520443	4	4	0.997816	1
PRB1	0.249302	9	9	0.957795	1
PRB2	0.90503	6	6	1	1
PRB3	0.587243	15	15	0.997816	1
PRB4	0.201423	8	5	0.947858	1
PRH1	0.0112806	2	2	0.549344	1
PRH2	0.481082	3	3	0.997816	1
PRICKLE1	0.367489	6	4	0.997816	1
PRKAB1	0.530586	2	2	0.997816	1
PRKAG1	0.847737	4	4	1	1
PRPF40B	0.0241963	8	6	0.666049	1
PRPH	0.444071	5	5	0.997816	1
PSMD9	0.284637	5	4	0.983578	1
PTPN6	0.569987	4	4	0.997816	1
PTPRB	0.00533095	27	15	0.368428	1
PTPRO	0.593004	7	7	0.997816	1
PTPRQ	0.190352	19	18	0.947858	1
PTPRR	0.211591	7	6	0.947858	1
PUS7L	0.321379	12	9	0.997816	1
PWP1	1	9	8	1	1
PXMP2	1	4	2	1	1
PXN	0.0673389	13	12	0.781667	1
PYROXD1	0.351312	4	4	0.997816	1
PZP	0.406087	14	12	0.997816	1
R3HDM2	0.1815	5	5	0.947858	1
RAB21	0.358581	2	2	0.997816	1
RACGAP1	0.316436	2	2	0.997816	1
RAD51AP1	1	4	2	1	1
RAD52	0.181562	3	3	0.947858	1
RAPGEF3	0.804032	10	9	1	1
RARG	0.0749363	5	5	0.781667	1
RASAL1	0.582438	13	10	0.997816	1
RASSF9	0.848814	8	8	1	1
RBM19	0.757646	13	12	0.997816	1
RDH16	0.862589	5	5	1	1
RECQL	0.514982	4	3	0.997816	1
RERGL	0.193339	4	4	0.947858	1
RESF1	0.807916	25	17	1	1
RFLNA	0.346954	3	3	0.997816	1
RFX4	0.784301	7	7	1	1
RHNO1	0.0791065	4	4	0.781667	1
RHOF	0.124282	4	4	0.946163	1
RILPL1	0.35089	2	2	0.997816	1
RIMBP2	0.595348	7	5	0.997816	1
RND1	0.293071	2	2	0.995352	1
RNF10	0.115038	5	5	0.946163	1
RNF41	0.0599526	2	2	0.781667	1
RNFT2	0.701121	4	4	0.997816	1
RPAP3	1	7	4	1	1
RPH3A	0.684958	6	3	0.997816	1
RSRC2	0.543809	2	2	0.997816	1
SBNO1	0.0168636	12	12	0.582732	1
SCAF11	0.226625	18	16	0.947858	1
SCARB1	0.802627	8	7	1	1
SCNN1A	0.537232	7	6	0.997816	1
SCYL2	0.69766	6	5	0.997816	1
SDR9C7	0.731661	4	4	0.997816	1
SDS	0.404305	5	2	0.997816	1
SDSL	0.108143	9	9	0.934231	1
SELPLG	0.448834	6	6	0.997816	1
SENP1	0.526326	3	3	0.997816	1
SETD1B	0.33397	17	17	0.997816	1
SFSWAP	0.112678	15	14	0.946163	1
SH2B3	0.387951	12	7	0.997816	1
SHMT2	1	3	2	1	1
SLC11A2	0.155554	4	4	0.947858	1
SLC15A4	0.245673	5	5	0.957795	1
SLC15A5	1	10	10	1	1
SLC16A7	0.445587	7	7	0.997816	1
SLC17A8	0.20622	5	5	0.947858	1
SLC2A13	0.136905	4	3	0.946163	1
SLC2A3	1	2	2	1	1
SLC35E3	0.522105	3	3	0.997816	1
SLC38A1	0.754043	4	2	0.997816	1
SLC38A2	0.804069	5	5	1	1
SLC38A4	0.822174	4	4	1	1
SLC39A5	0.0718038	10	7	0.781667	1
SLC5A8	0.503916	9	7	0.997816	1
SLC6A12	0.72237	8	8	0.997816	1
SLC6A13	0.471518	11	11	0.997816	1
SLC6A15	0.646465	6	4	0.997816	1
SLCO1A2	0.181541	6	6	0.947858	1
SLCO1B1	1	6	6	1	1
SLCO1B3	0.440063	11	8	0.997816	1
SLCO1B7	0.686408	13	13	0.997816	1
SLCO1C1	1	2	2	1	1
SMARCC2	0.831883	4	4	1	1
SMARCD1	0.25098	2	2	0.957795	1
SMCO2	0.15017	2	2	0.947858	1
SMCO3	0.7867	4	4	1	1
SNRNP35	0.565459	4	4	0.997816	1
SOAT2	0.910731	8	5	1	1
SP1	0.856277	4	4	1	1
SP7	0.750153	3	2	0.997816	1
SPATS2	0.752447	8	4	0.997816	1
SPIC	0.306225	2	2	0.997816	1
SRGAP1	0.510123	6	2	0.997816	1
SRRM4	0.409032	8	4	0.997816	1
SSH1	0.343792	10	10	0.997816	1
ST8SIA1	0.150579	4	3	0.947858	1
STAB2	0.845574	31	25	1	1
STAC3	0.573601	2	2	0.997816	1
STAT2	0.63026	5	4	0.997816	1
STRAP	0.742848	4	4	0.997816	1
STYK1	0.875445	5	2	1	1
TAPBPL	0.130194	9	9	0.946163	1
TAS2R14	0.142116	3	3	0.947858	1
TAS2R19	0.900455	7	7	1	1
TAS2R20	0.387392	3	3	0.997816	1
TAS2R30	0.880253	7	7	1	1
TAS2R31	0.528303	8	8	0.997816	1
TAS2R42	0.504214	3	3	0.997816	1
TAS2R46	0.121462	2	2	0.946163	1
TAS2R9	0.658295	3	3	0.997816	1
TBX3	0.735041	2	2	0.997816	1
TBX5	0.76661	5	4	0.999646	1
TCHP	0.740307	3	3	0.997816	1
TCP11L2	0.071989	5	2	0.781667	1
TCTN1	1	8	8	1	1
TCTN2	0.469341	7	3	0.997816	1
TDG	0.0500132	3	2	0.781667	1
TEAD4	0.744374	7	5	0.997816	1
TESPA1	0.724993	6	6	0.997816	1
TEX52	0.393099	6	3	0.997816	1
TIMELESS	0.062747	16	15	0.781667	1
TM7SF3	0.164033	3	3	0.947858	1
TMCC3	0.562924	10	9	0.997816	1
TMED2	0.248516	2	2	0.957795	1
TMEM106C	0.00305163	5	4	0.316352	1
TMEM116	0.746387	2	2	0.997816	1
TMEM117	0.597037	5	5	0.997816	1
TMEM120B	0.39473	2	2	0.997816	1
TMEM132B	0.410881	6	6	0.997816	1
TMEM132C	0.701983	18	16	0.997816	1
TMEM132D	0.293081	14	12	0.995352	1
TMEM19	0.370443	3	3	0.997816	1
TMPRSS12	0.16395	7	7	0.947858	1
TMTC1	0.653069	13	13	0.997816	1
TMTC2	0.174311	5	5	0.947858	1
TMTC3	0.259623	4	4	0.957795	1
TNFRSF1A	0.596005	2	2	0.997816	1
TPCN1	0.773293	11	11	1	1
TRAFD1	0.451819	6	6	0.997816	1
TRHDE	1	7	7	1	1
TROAP	0.00397087	10	10	0.35284	1
TRPV4	0.0520982	8	5	0.781667	1
TSPAN11	0.554375	5	4	0.997816	1
TSPAN8	1	4	3	1	1
TUBA1C	0.0597167	2	2	0.781667	1
TULP3	0.0771165	7	6	0.781667	1
TWF1	0.0807224	2	2	0.781667	1
UBE3B	0.573499	5	5	0.997816	1
ULK1	0.803363	16	8	1	1
UNG	0.710026	3	3	0.997816	1
USP30	0.100538	5	5	0.893354	1
USP44	1	6	5	1	1
UTP20	0.626041	24	10	0.997816	1
VDR	0.6743	3	2	0.997816	1
VPS33A	0.348623	2	2	0.997816	1
VPS37B	0.596947	6	3	0.997816	1
VSIG10	0.135716	6	6	0.946163	1
VWF	0.662082	34	20	0.997816	1
WASHC4	0.845645	8	8	1	1
WDR66	0.208028	12	10	0.947858	1
WIF1	0.45441	3	2	0.997816	1
WNK1	0.625733	27	15	0.997816	1
WNT1	0.190497	4	4	0.947858	1
WNT10B	0.818136	4	4	1	1
WNT5B	0.316716	4	2	0.997816	1
WSB2	0.674578	4	4	0.997816	1
WSCD2	0.481729	4	4	0.997816	1
XPOT	1	7	7	1	1
YAF2	0.184985	2	2	0.947858	1
ZBTB39	0.27109	10	8	0.973394	1
ZC3H10	0.62513	4	4	0.997816	1
ZCRB1	1	3	3	1	1
ZDHHC17	0.434098	3	3	0.997816	1
ZFC3H1	0.633535	9	9	0.997816	1
ZNF10	0.779903	3	3	1	1
ZNF268	0.062948	16	12	0.781667	1
ZNF385A	0.6967	2	2	0.997816	1
ZNF605	0.585244	4	4	0.997816	1
ZNF641	0.723052	3	3	0.997816	1
ABCC4	0.498452	14	12	1	1
ABHD13	1	2	2	1	1
ACOD1	0.241048	6	6	1	1
ADPRHL1	0.154771	5	3	1	1
AKAP11	0.0936266	15	14	1	1
ALG11	1	3	3	1	1
ARHGEF7	0.389795	5	4	1	1
ATP11A	0.612271	7	4	1	1
[truncated: 10,124 more rows]
